# Supplementary material for: Interactions among the mycobiome, bacteriome, inflammation, and diet in people living with HIV
Source: Gut Microbes. 2022 Jun 23;14(1):2089002. doi: 10.1080/19490976.2022.2089002 (PMC9235884; doi:10.1080/19490976.2022.2089002)
Supplement: Supplemental Material [file KGMI_A_2089002_SM7564.zip]

Archive with 21 entries (20 files):
- SupplementaryMaterials/
- SupplementaryMaterials/FigureS1.pdf
- SupplementaryMaterials/FigureS3.pdf
- SupplementaryMaterials/FigureS5.pdf
- SupplementaryMaterials/FigureS6.pdf
- SupplementaryMaterials/FigureS11.pdf
- SupplementaryMaterials/FigureS7.pdf
- SupplementaryMaterials/FigureS8.pdf
- SupplementaryMaterials/FigureS9.pdf
- SupplementaryMaterials/TableS5.xls
- SupplementaryMaterials/TableS2.xls
- SupplementaryMaterials/TableS3.xls
- SupplementaryMaterials/TableS1.xls
- SupplementaryMaterials/FigureS2.pdf
- SupplementaryMaterials/FigureS4.pdf
- SupplementaryMaterials/TableS6.xls
- SupplementaryMaterials/FigureS10.pdf
- SupplementaryMaterials/TableS7.xls
- SupplementaryMaterials/TableS4.xls
- SupplementaryMaterials/SupplementaryFigures.doc
- SupplementaryMaterials/SupplementaryTables.doc
