# Supplementary material for: Interactions among the mycobiome, bacteriome, inflammation, and diet in people living with HIV
Source: Gut Microbes. 2022 Jun 23;14(1):2089002. doi: 10.1080/19490976.2022.2089002 (PMC9235884; doi:10.1080/19490976.2022.2089002)
Supplement: Supplemental Material [file KGMI_A_2089002_SM7564.zip › SupplementaryMaterials/TableS5.xls]

## Sheet: Table S6
Table S5: Association index between clinical variables and microbiome in PWH group
Clinical variable	ASV	Association index (r)	Taxonomy
CD4/CD8 ratio	ASV-bacte-0008	0.648503941146717	Agathobacter
CD4/CD8 ratio	ASV-bacte-0018	0.56104989248196	Escherichia/Shigella
CD4/CD8 ratio	ASV-bacte-0020	0.689225657706996	Prevotella 9
CD4/CD8 ratio	ASV-bacte-0025	0.517791211378422	Prevotella 9
CD4/CD8 ratio	ASV-bacte-0027	-0.701309686924139	Parabacteroides merdae
CD4/CD8 ratio	ASV-bacte-0057	0.524029331671893	Prevotella 9
CD4/CD8 ratio	ASV-bacte-0060	0.435375855988448	Ruminococcaceae
CD4/CD8 ratio	ASV-bacte-0068	0.504820322387808	Faecalibacterium
CD4/CD8 ratio	ASV-bacte-0088	-0.618557922607436	Bilophila wadsworthia
CD4/CD8 ratio	ASV-bacte-0157	-0.491701133193239	Ruminococcaceae;g_UBA1819
CD4/CD8 ratio	ASV-bacte-0228	0.551926112924538	Agathobacter
CD4/CD8 ratio	ASV-bacte-0231	-0.653695851298061	Flavonifractor plautii
CD4/CD8 ratio	ASV-bacte-0638	0.569926335963552	Clostridiales;f__Family_XIII;g__Family_XIII_UCG-001
CD4/CD8 ratio	ASV-myco-0003	-0.477467882132133	Candida albicans
CD4/CD8 ratio	ASV-myco-0033	-0.477324714077682	Candida glabrata
CD4/CD8 ratio	ASV-myco-0128	-0.489665164744751	Malassezia restricta
CD4/CD8 ratio	ASV-myco-0657	-0.429703061394359	Saccharomyces cerevisiae
CD4%	ASV-bacte-0008	0.673467205744277	Agathobacter
CD4%	ASV-bacte-0018	0.535870795894611	Catenibacterium mitsuokai
CD4%	ASV-bacte-0020	0.709073111451564	Prevotella 9
CD4%	ASV-bacte-0025	0.544617612619503	Prevotella 9
CD4%	ASV-bacte-0027	-0.686274382597654	Parabacteroides merdae
CD4%	ASV-bacte-0031	-0.441160932654241	Streptococcus
CD4%	ASV-bacte-0057	0.493245524028653	Prevotella 9
CD4%	ASV-bacte-0068	0.51230185302893	Faecalibacterium
CD4%	ASV-bacte-0088	-0.664021798076615	Bilophila wadsworthia
CD4%	ASV-bacte-0157	-0.544478177687268	Ruminococcaceae;g_UBA1819
CD4%	ASV-bacte-0228	0.588247139533028	Agathobacter
CD4%	ASV-bacte-0231	-0.712648699594119	Flavonifractor plautii
CD4%	ASV-bacte-0638	0.593384343784121	Clostridiales;f__Family_XIII;g__Family_XIII_UCG-001
CD4%	ASV-myco-0657	-0.432795063746719	Saccharomyces cerevisiae
CD428	ASV-bacte-0008	0.486517205465678	Agathobacter
CD428	ASV-bacte-0018	0.415778719002586	Catenibacterium mitsuokai
CD428	ASV-bacte-0020	0.544038946139284	Prevotella 9
CD428	ASV-bacte-0025	0.432091511079	Prevotella 9
CD428	ASV-bacte-0027	-0.723107944858747	Parabacteroides merdae
CD428	ASV-bacte-0031	-0.410936298761783	Streptococcus
CD428	ASV-bacte-0038	0.4891104485326	Dorea longicatena
CD428	ASV-bacte-0055	-0.415003954456094	Lachnoclostridium
CD428	ASV-bacte-0068	0.482178367094515	Faecalibacterium
CD428	ASV-bacte-0157	-0.431593022611108	Ruminococcaceae;g_UBA1819
CD428	ASV-bacte-0228	0.48625333460643	Agathobacter
CD428	ASV-bacte-0231	-0.644888514760241	Flavonifractor plautii
CD428	ASV-bacte-0638	0.447017995714535	Clostridiales;f__Family_XIII;g__Family_XIII_UCG-001
CD428	ASV-myco-0003	-0.474111163163171	Candida albicans
CD428	ASV-myco-0033	-0.514963432816027	Candida glabrata
CD428	ASV-myco-0037	-0.423467322487337	Candida albicans
CD428	ASV-myco-0128	-0.426998861473686	Malassezia restricta
CD428	ASV-myco-0657	-0.543354748701737	Saccharomyces cerevisiae
CD4DR38	ASV-bacte-0010	0.505923122439404	Faecalibacterium CM04-06
CD4DR38	ASV-bacte-0358	0.48436202816023	Lachnospiraceae
CD4DR38	ASV-myco-0035	0.419202899399591	Pichia kluyveri
CD4DR38	ASV-myco-0036	0.525450628435813	Candida sake
CD4DR38	ASV-myco-0053	0.539782439635626	Candida zeylanoides
CD4DR38	ASV-myco-0058	0.539559645360703	Candida sake
CD4DR38	ASV-myco-0891	0.48897891148968	Wickerhamomyces onychis
CD4PD1	ASV-bacte-0008	0.536018467189517	Agathobacter
CD4PD1	ASV-bacte-0009	0.586752687770901	Prevotella 9
CD4PD1	ASV-bacte-0020	0.555769220335455	Prevotella 9
CD4PD1	ASV-bacte-0025	0.460101350988701	Prevotella 9
CD4PD1	ASV-bacte-0027	-0.499003630520637	Parabacteroides merdae
CD4PD1	ASV-bacte-0031	-0.481553785539859	Streptococcus
CD4PD1	ASV-bacte-0037	0.558104079470691	Roseburia inulinivorans
CD4PD1	ASV-bacte-0044	0.48613369789372	Prevotella 9
CD4PD1	ASV-bacte-0088	-0.545277308355919	Bilophila wadsworthia
CD4PD1	ASV-bacte-0157	-0.526431251045984	Ruminococcaceae;g_UBA1819
CD4PD1	ASV-bacte-0195	0.500264226431004	Lachnospiraceae UCG-010
CD4PD1	ASV-bacte-0204	-0.416328483734045	Blautia faecis
CD4PD1	ASV-bacte-0228	0.520653245531929	Agathobacter
CD4PD1	ASV-bacte-0231	-0.68296800087875	Flavonifractor plautii
CD4PD1	ASV-bacte-0241	0.414168675271067	Lachnoclostridium
CD4PD1	ASV-bacte-0638	0.480595916721713	Clostridiales;f__Family_XIII;g__Family_XIII_UCG-001
CD8%	ASV-bacte-0008	-0.431571989133212	Agathobacter
CD8%	ASV-bacte-0018	-0.439618398783104	Catenibacterium mitsuokai
CD8%	ASV-bacte-0020	-0.464068545950951	Prevotella 9
CD8%	ASV-bacte-0027	0.496636773615578	Parabacteroides merdae
CD8%	ASV-bacte-0037	0.470032978983923	Roseburia inulinivorans
CD8%	ASV-bacte-0044	0.604239139202457	Prevotella 9
CD8%	ASV-bacte-0057	-0.421025615722994	Prevotella 9
CD8%	ASV-bacte-0080	0.434468144099074	Lachnoclostridium
CD8%	ASV-myco-0003	0.670166073912624	Candida albicans
CD8%	ASV-myco-0033	0.630557331656304	Candida glabrata
CD8%	ASV-myco-0036	0.418442629529806	Candida sake
CD8%	ASV-myco-0037	0.478369444258664	Candida albicans
CD8%	ASV-myco-0053	0.460880834522413	Candida zeylanoides
CD8%	ASV-myco-0058	0.42536936917099	Candida sake
CD8%	ASV-myco-0128	0.538593021080225	Malassezia restricta
CD828	ASV-bacte-0010	0.650748945779014	Faecalibacterium CM04-06
CD828	ASV-bacte-0026	0.528499057459385	Subdoligranulum variabile
CD828	ASV-bacte-0037	-0.428610631215532	Roseburia inulinivorans
CD828	ASV-bacte-0038	0.467566221247505	Dorea longicatena
CD828	ASV-bacte-0044	-0.518152425432542	Prevotella 9
CD828	ASV-bacte-0358	0.59298112844616	Lachnospiraceae
CD828	ASV-myco-0003	-0.522713737104551	Candida albicans
CD828	ASV-myco-0033	-0.550530656856809	Candida glabrata
CD828	ASV-myco-0035	0.511515285428229	Pichia kluyveri
CD828	ASV-myco-0036	0.574817444969995	Candida sake
CD828	ASV-myco-0037	-0.453691838865762	Candida albicans
CD828	ASV-myco-0053	0.556815522933778	Candida zeylanoides
CD828	ASV-myco-0058	0.586630584393714	Candida sake
CD828	ASV-myco-0221	0.415020291554756	Psathyrella candolleana
CD828	ASV-myco-0282	0.415837477441539	Candida tropicalis
CD828	ASV-myco-0891	0.645582707238289	Wickerhamomyces onychis
CD828	ASV-myco-0937	-0.465400807617592	Vishniacozyma victoriae
CD8PD1	ASV-bacte-0008	0.466054710837456	Agathobacter
CD8PD1	ASV-bacte-0009	0.571272602358323	Prevotella 9
CD8PD1	ASV-bacte-0020	0.487527349416366	Prevotella 9
CD8PD1	ASV-bacte-0025	0.414554644357625	Prevotella 9
CD8PD1	ASV-bacte-0027	-0.468163326794589	Parabacteroides merdae
CD8PD1	ASV-bacte-0031	-0.470057553244317	Streptococcus
CD8PD1	ASV-bacte-0037	0.566829936580404	Roseburia inulinivorans
CD8PD1	ASV-bacte-0044	0.505142727517389	Prevotella 9
CD8PD1	ASV-bacte-0088	-0.448399012376224	Bilophila wadsworthia
CD8PD1	ASV-bacte-0157	-0.488778220876467	Ruminococcaceae;g_UBA1819
CD8PD1	ASV-bacte-0195	0.518693306059679	Lachnospiraceae UCG-010
CD8PD1	ASV-bacte-0204	-0.423053100949804	Blautia faecis
CD8PD1	ASV-bacte-0228	0.478260837460336	Agathobacter
CD8PD1	ASV-bacte-0231	-0.6491833945571	Flavonifractor plautii
CD8PD1	ASV-bacte-0241	0.497821551754405	Lachnoclostridium
CD8PD1	ASV-bacte-0638	0.42367040025065	Clostridiales;f__Family_XIII;g__Family_XIII_UCG-001
CD8PD1	ASV-myco-0003	0.421292630477384	Candida albicans
CRP	ASV-bacte-0002	-0.628043579181229	Faecalibacterium prausnitzii
CRP	ASV-bacte-0028	-0.722014908489219	Ruminococcaceae UCG-002
CRP	ASV-bacte-0051	-0.429620644366412	Collinsella aerofaciens
CRP	ASV-bacte-0054	-0.505962631923781	Agathobacter
CRP	ASV-bacte-0109	0.389344780596477	Phascolarctobacterium succinatutens
CRP	ASV-bacte-0134	-0.621619009151404	Lachnospiraceae NK4A136 group
CRP	ASV-bacte-0158	-0.683342706820178	Dorea formicigenerans
CRP	ASV-bacte-0228	-0.380844393327228	Agathobacter
CRP	ASV-bacte-0255	-0.615969309031353	Ruminococcaceae UCG-005
CRP	ASV-bacte-0591	-0.425201898190647	Lachnospiraceae
CRP	ASV-myco-0135	0.34870340593084	Clavispora lusitaniae
CRP	ASV-myco-0253	-0.432625470625578	Kluyveromyces lactis
D.dimer	ASV-bacte-0002	-0.612031615703498	Faecalibacterium prausnitzii
D.dimer	ASV-bacte-0016	0.349758720187691	Escherichia/Shigella
D.dimer	ASV-bacte-0023	0.370755635147674	Bacteroides vulgatus
D.dimer	ASV-bacte-0028	-0.578251088872913	Ruminococcaceae UCG-002
D.dimer	ASV-bacte-0051	-0.412678554087865	Collinsella aerofaciens
D.dimer	ASV-bacte-0054	-0.508465835725818	Agathobacter
D.dimer	ASV-bacte-0080	0.362523358247244	Lachnoclostridium
D.dimer	ASV-bacte-0134	-0.545778526905482	Lachnospiraceae NK4A136 group
D.dimer	ASV-bacte-0158	-0.512196481731177	Dorea formicigenerans
D.dimer	ASV-bacte-0228	-0.463620729400572	Agathobacter
D.dimer	ASV-bacte-0237	-0.409783341378461	Christensenellaceae R-7 group
D.dimer	ASV-bacte-0255	-0.562150883909008	Ruminococcaceae UCG-005
D.dimer	ASV-bacte-0308	0.498983891678527	Ruminiclostridium 9
D.dimer	ASV-bacte-0591	-0.337032566475986	Lachnospiraceae
D.dimer	ASV-myco-0081	0.52182084137932	Saccharomyces cerevisiae
D.dimer	ASV-myco-0138	0.505948459598275	Vishniacozyma carnescen
D.dimer	ASV-myco-0253	-0.391185850232349	Kluyveromyces lactis
FABP2/IFABP	ASV-bacte-0002	0.665529417203922	Faecalibacterium prausnitzii
FABP2/IFABP	ASV-bacte-0024	-0.347094302147546	Holdemanella biformis
FABP2/IFABP	ASV-bacte-0028	0.785446437322555	Ruminococcaceae UCG-002
FABP2/IFABP	ASV-bacte-0051	0.436450679658477	Collinsella aerofaciens
FABP2/IFABP	ASV-bacte-0054	0.529888498373762	Agathobacter
FABP2/IFABP	ASV-bacte-0109	-0.449828117193133	Phascolarctobacterium succinatutens
FABP2/IFABP	ASV-bacte-0117	-0.336289078768078	Oscillibacter
FABP2/IFABP	ASV-bacte-0134	0.675927136527124	Lachnospiraceae NK4A136 group
FABP2/IFABP	ASV-bacte-0158	0.751059504034737	Dorea formicigenerans
FABP2/IFABP	ASV-bacte-0182	-0.383493083057443	Ruminococcaceae UCG-002
FABP2/IFABP	ASV-bacte-0195	0.410696434608314	Lachnospiraceae UCG-010
FABP2/IFABP	ASV-bacte-0204	-0.366012956916884	Blautia faecis
FABP2/IFABP	ASV-bacte-0228	0.378634033798317	Agathobacter
FABP2/IFABP	ASV-bacte-0255	0.651717445250758	Ruminococcaceae UCG-005
FABP2/IFABP	ASV-bacte-0591	0.446435864012488	Lachnospiraceae
FABP2/IFABP	ASV-myco-0011	0.356576980254378	Penicillium
FABP2/IFABP	ASV-myco-0135	-0.400283655934003	Clavispora lusitaniae
FABP2/IFABP	ASV-myco-0159	0.332560998629085	Batrachochytrium dendrobatidis
FABP2/IFABP	ASV-myco-0253	0.447207543846475	Kluyveromyces lactis
FABP2/IFABP	ASV-myco-0367	0.364119520959759	Agaricus bisporus
IL17	ASV-bacte-0001	0.702985003887502	Faecalibacterium
IL17	ASV-bacte-0010	0.395590914375492	Faecalibacterium CM04-06
IL17	ASV-bacte-0038	0.556868804215073	Dorea longicatena
IL17	ASV-bacte-0058	0.738255822073841	Coprococcus comes
IL17	ASV-bacte-0079	0.575443196491105	Lachnospiraceae
IL17	ASV-bacte-0084	0.581209440432551	Catenibacterium mitsuokai
IL17	ASV-bacte-0141	0.802093512522869	Lachnospiraceae ND3007 group
IL17	ASV-bacte-0158	0.400486362633067	Dorea formicigenerans
IL17	ASV-bacte-0185	0.614461750534079	Lachnospira pectinoschiza
IL17	ASV-bacte-0207	0.774645301529776	Desulfovibrio
IL17	ASV-bacte-0241	0.654662581298619	Lachnoclostridium
IL17	ASV-bacte-0319	0.352594560506309	Lachnospiraceae
IL17	ASV-bacte-0587	0.44790336774512	Slackia isoflavoniconvertens
IL17	ASV-myco-0017	0.822268009147459	Kazachstania
IL17	ASV-myco-0036	0.395626660533608	Candida sake
IL17	ASV-myco-0053	0.385079131915739	Candida zeylanoides
IL17	ASV-myco-0058	0.413290273427589	Candida sake
IL17	ASV-myco-0282	0.361618848334977	Candida tropicalis
IL17	ASV-myco-0891	0.637855043655556	Wickerhamomyces onychis
IL22	ASV-bacte-0005	0.871316548155539	Faecalibacterium prausnitzii
IL22	ASV-bacte-0023	-0.366278242710321	Bacteroides vulgatus
IL22	ASV-bacte-0049	0.884871239316015	Lachnospira
IL22	ASV-bacte-0117	0.476675592529453	Oscillibacter
IL22	ASV-bacte-0145	0.581571935334481	Agathobacter
IL22	ASV-bacte-0147	-0.411634627776133	Lachnospiraceae UCG-004
IL22	ASV-bacte-0319	0.531102222812907	Lachnospiraceae
IL22	ASV-bacte-0405	-0.366928695866956	Romboutsia
IL22	ASV-myco-0006	0.647996644413477	Dipodascus australiensis
IL22	ASV-myco-0030	0.939373862031136	Candida
IL22	ASV-myco-0113	0.934336901067239	Kazachstania servazzii
IL22	ASV-myco-0844	-0.382062807723736	Purpureocillium lilacinum
IL22	ASV-myco-0937	0.482557745817193	Vishniacozyma victoriae
IP10	ASV-bacte-0024	0.800120277185742	Holdemanella biformis
IP10	ASV-bacte-0039	0.632945634493109	Blautia
IP10	ASV-bacte-0109	0.866297506084734	Phascolarctobacterium succinatutens
IP10	ASV-bacte-0117	0.407287905376938	Oscillibacter
IP10	ASV-bacte-0182	0.79323804174714	Ruminococcaceae UCG-002
IP10	ASV-bacte-0204	0.828086155378686	Blautia faecis
IP10	ASV-myco-0001	0.387265283055445	Saccharomyces cerevisiae
IP10	ASV-myco-0135	0.801993404783392	Clavispora lusitaniae
IP10	ASV-myco-0159	0.363442435525736	Batrachochytrium dendrobatidis
LBP	ASV-bacte-0023	0.489343350398578	Bacteroides vulgatus
LBP	ASV-bacte-0036	0.616200716489618	Streptococcus
LBP	ASV-bacte-0039	0.462856383287661	Blautia
LBP	ASV-bacte-0101	0.613043002237563	Lachnospiraceae
LBP	ASV-bacte-0105	0.605820894157447	Blautia massiliensis
LBP	ASV-bacte-0147	0.590586224726952	Lachnospiraceae UCG-004
LBP	ASV-bacte-0195	-0.339487649958976	Lachnospiraceae UCG-010
LBP	ASV-bacte-0308	-0.338141322478471	Ruminiclostridium 9
LBP	ASV-bacte-0405	0.674869649679694	Romboutsia
LBP	ASV-myco-0029	0.516760268783745	Kazachstania
LBP	ASV-myco-0367	0.357296580216107	Agaricus bisporus
LBP	ASV-myco-0844	0.716245309180983	Purpureocillium lilacinum
LTA	ASV-bacte-0023	0.685678423244847	Bacteroides vulgatus
LTA	ASV-bacte-0036	0.733417772591471	Streptococcus
LTA	ASV-bacte-0039	0.491716651220876	Blautia
LTA	ASV-bacte-0101	0.799155989925211	Lachnospiraceae
LTA	ASV-bacte-0105	0.738583303295253	Blautia massiliensis
LTA	ASV-bacte-0147	0.776533854904768	Lachnospiraceae UCG-004
LTA	ASV-bacte-0405	0.853528720880667	Romboutsia
LTA	ASV-myco-0029	0.562948434693756	Rhodotorula mucilaginosa
LTA	ASV-myco-0081	0.435375560506849	Saccharomyces cerevisiae
LTA	ASV-myco-0367	0.561238584605422	Agaricus bisporus
LTA	ASV-myco-0844	0.864189181767777	Purpureocillium lilacinum
Lymphocyte	ASV-bacte-0008	-0.460609278037167	Agathobacter
Lymphocyte	ASV-bacte-0010	0.640281895896976	Faecalibacterium CM04-06
Lymphocyte	ASV-bacte-0020	-0.457418091424868	Prevotella 9
Lymphocyte	ASV-bacte-0026	0.437879587205393	Subdoligranulum variabile
Lymphocyte	ASV-bacte-0088	0.587541063148999	Bilophila wadsworthia
Lymphocyte	ASV-bacte-0358	0.52863315498634	Lachnospiraceae
Lymphocyte	ASV-myco-0035	0.596031635726358	Pichia kluyveri
Lymphocyte	ASV-myco-0036	0.714427448813898	Candida sake
Lymphocyte	ASV-myco-0053	0.723656153625368	Candida zeylanoides
Lymphocyte	ASV-myco-0058	0.719989643528116	Candida sake
Lymphocyte	ASV-myco-0282	0.578690654844382	Candida tropicalis
Lymphocyte	ASV-myco-0891	0.608245840875227	Wickerhamomyces onychis
sCD14	ASV-bacte-0023	0.709395168675782	Bacteroides vulgatus
sCD14	ASV-bacte-0036	0.696870420698082	Streptococcus
sCD14	ASV-bacte-0039	0.449161212077711	Blautia
sCD14	ASV-bacte-0101	0.767832292446612	Lachnospiraceae
sCD14	ASV-bacte-0105	0.695146973103519	Blautia massiliensis
sCD14	ASV-bacte-0147	0.771629140298957	Lachnospiraceae UCG-004
sCD14	ASV-bacte-0405	0.824260508431609	Romboutsia
sCD14	ASV-myco-0029	0.516242443298074	Rhodotorula mucilaginosa
sCD14	ASV-myco-0081	0.503358483649791	Saccharomyces cerevisiae
sCD14	ASV-myco-0367	0.572662121720625	Agaricus bisporus
sCD14	ASV-myco-0844	0.817078617176753	Purpureocillium lilacinum
sCD163	ASV-bacte-0002	0.364240301607172	Faecalibacterium prausnitzii
sCD163	ASV-bacte-0023	0.338744913094821	Bacteroides vulgatus
sCD163	ASV-bacte-0028	0.421677947477842	Ruminococcaceae UCG-002
sCD163	ASV-bacte-0101	0.510576027937039	Lachnospiraceae
sCD163	ASV-bacte-0105	0.37684798857289	Blautia massiliensis
sCD163	ASV-bacte-0134	0.393889913163758	Lachnospiraceae NK4A136 group
sCD163	ASV-bacte-0147	0.388476453287372	Lachnospiraceae UCG-004
sCD163	ASV-bacte-0158	0.408432852999028	Dorea formicigenerans
sCD163	ASV-bacte-0255	0.327327722216699	Ruminococcaceae UCG-005
sCD163	ASV-bacte-0405	0.43767441517103	Romboutsia
sCD163	ASV-myco-0367	0.503505090120249	Agaricus bisporus
sCD163	ASV-myco-0844	0.390330133536347	Purpureocillium lilacinum
sTNF	ASV-bacte-0016	0.410918407116501	Escherichia/Shigella
sTNF	ASV-bacte-0023	0.65388971722007	Bacteroides vulgatus
sTNF	ASV-bacte-0072	0.349673930415742	Prevotella 9 copri
sTNF	ASV-bacte-0080	0.532877950144174	Lachnoclostridium
sTNF	ASV-bacte-0147	0.500783736056668	Lachnospiraceae UCG-004
sTNF	ASV-bacte-0191	0.417025429098134	Ruminiclostridium
sTNF	ASV-bacte-0195	0.527312407626757	Lachnospiraceae UCG-010
sTNF	ASV-bacte-0308	0.704061079994914	Ruminiclostridium 9
sTNF	ASV-bacte-0405	0.367352837362642	Romboutsia
sTNF	ASV-myco-0003	0.364631524473721	Candida albicans
sTNF	ASV-myco-0005	0.365418854613081	Saccharomyces cerevisiae
sTNF	ASV-myco-0081	0.792987866775252	Saccharomyces cerevisiae
sTNF	ASV-myco-0138	0.614576789886684	Vishniacozyma carnescen
sTNF	ASV-myco-0367	0.383340339700692	Agaricus bisporus
sTNF	ASV-myco-0657	0.3449127582491	Saccharomyces cerevisiae
