# Supplementary material for: Interactions among the mycobiome, bacteriome, inflammation, and diet in people living with HIV
Source: Gut Microbes. 2022 Jun 23;14(1):2089002. doi: 10.1080/19490976.2022.2089002 (PMC9235884; doi:10.1080/19490976.2022.2089002)
Supplement: Supplemental Material [file KGMI_A_2089002_SM7564.zip › SupplementaryMaterials/TableS2.xls]

## Sheet: Hoja1
Table S2: Association index between mycobiome and bacteriome in PWH group
ASV-bacteriome	Taxonomy_bacteriome	Association index (r)	ASV-mycobiome	Taxonomy_mycobiome
ASV-bacte-0010	Faecalibacterium CM04-06	0.82862	ASV-myco-0058	Candida sake
ASV-bacte-0010	Faecalibacterium CM04-06	0.805908	ASV-myco-0036	Candida sake
ASV-bacte-0010	Faecalibacterium CM04-06	0.800575	ASV-myco-0053	Candida zeylanoides
ASV-bacte-0358	Lachnospiraceae	0.758352	ASV-myco-0058	Candida sake
ASV-bacte-0010	Faecalibacterium CM04-06	0.740251	ASV-myco-0891	Wickerhamomyces onychis
ASV-bacte-0358	Lachnospiraceae	0.739987	ASV-myco-0053	Candida zeylanoides
ASV-bacte-0358	Lachnospiraceae	0.734406	ASV-myco-0036	Candida sake
ASV-bacte-0026	Subdoligranulum variabile	0.734113	ASV-myco-0058	Candida sake
ASV-bacte-0094	Ruminococcaceae	0.711605	ASV-myco-0024	Torulaspora delbrueckii
ASV-bacte-0026	Subdoligranulum variabile	0.70901	ASV-myco-0036	Candida sake
ASV-bacte-0094	Ruminococcaceae	0.707645	ASV-myco-0040	Exophiala dermatitidis
ASV-bacte-0094	Ruminococcaceae	0.703899	ASV-myco-0269	Malassezia sympodialis
ASV-bacte-0026	Subdoligranulum variabile	0.703189	ASV-myco-0053	Candida zeylanoides
ASV-bacte-0010	Faecalibacterium CM04-06	0.690525	ASV-myco-0035	Pichia kluyveri
ASV-bacte-0026	Subdoligranulum variabile	0.670059	ASV-myco-0891	Wickerhamomyces onychis
ASV-bacte-0358	Lachnospiraceae	0.65488	ASV-myco-0891	Wickerhamomyces onychis
ASV-bacte-0094	Ruminococcaceae	0.651016	ASV-myco-0146	Aspergillus candidus
ASV-bacte-0014	Dialister	0.632696	ASV-myco-0024	Torulaspora delbrueckii
ASV-bacte-0014	Dialister	0.628471	ASV-myco-0040	Exophiala dermatitidis
ASV-bacte-0014	Dialister	0.626185	ASV-myco-0269	Malassezia sympodialis
ASV-bacte-0001	Faecalibacterium	0.614974	ASV-myco-0058	Candida sake
ASV-bacte-0358	Lachnospiraceae	0.602292	ASV-myco-0282	Candida tropicalis
ASV-bacte-0010	Faecalibacterium CM04-06	0.599191	ASV-myco-0282	Candida tropicalis
ASV-bacte-0001	Faecalibacterium	0.592256	ASV-myco-0036	Candida sake
ASV-bacte-0001	Faecalibacterium	0.586688	ASV-myco-0891	Wickerhamomyces onychis
ASV-bacte-0001	Faecalibacterium	0.57976	ASV-myco-0053	Candida zeylanoides
ASV-bacte-0014	Dialister	0.579576	ASV-myco-0146	Aspergillus candidus
ASV-bacte-0358	Lachnospiraceae	0.578753	ASV-myco-0035	Pichia kluyveri
ASV-bacte-0026	Subdoligranulum variabile	0.574964	ASV-myco-0035	Pichia kluyveri
ASV-bacte-0026	Subdoligranulum variabile	0.542351	ASV-myco-0282	Candida tropicalis
ASV-bacte-0011	Prevotella 9	0.526896	ASV-myco-0024	Torulaspora delbrueckii
ASV-bacte-0094	Ruminococcaceae	0.523321	ASV-myco-0047	Malassezia restricta
ASV-bacte-0011	Prevotella 9	0.523049	ASV-myco-0040	Exophiala dermatitidis
ASV-bacte-0011	Prevotella 9	0.520935	ASV-myco-0269	Malassezia sympodialis
ASV-bacte-0180	Ruminococcaceae UCG-005	0.513325	ASV-myco-0269	Malassezia sympodialis
ASV-bacte-0180	Ruminococcaceae UCG-005	0.512588	ASV-myco-0024	Torulaspora delbrueckii
ASV-bacte-0010	Faecalibacterium CM04-06	0.5057	ASV-myco-0221	Psathyrella candolleana
ASV-bacte-0180	Ruminococcaceae UCG-005	0.504571	ASV-myco-0040	Exophiala dermatitidis
ASV-bacte-0010	Faecalibacterium CM04-06	0.496693	ASV-myco-0804	Meyerozyma guilliermondii
ASV-bacte-0001	Faecalibacterium	0.488583	ASV-myco-0035	Pichia kluyveri
ASV-bacte-0011	Prevotella 9	0.486774	ASV-myco-0146	Aspergillus candidus
ASV-bacte-0255	Ruminococcaceae UCG-005	0.485535	ASV-myco-0253	Psathyrella candolleana
ASV-bacte-0054	Agathobacter	0.483164	ASV-myco-0891	Wickerhamomyces onychis
ASV-bacte-0532	Alloprevotella	0.480297	ASV-myco-0159	Batrachochytrium dendrobatidis
ASV-bacte-0255	Ruminococcaceae UCG-005	0.474375	ASV-myco-0159	Batrachochytrium dendrobatidis
ASV-bacte-0054	Agathobacter	0.472538	ASV-myco-0058	Candida sake
ASV-bacte-0532	Alloprevotella	0.470808	ASV-myco-0253	Psathyrella candolleana
ASV-bacte-0088	Bilophila wadsworthia	0.470598	ASV-myco-0053	Candida zeylanoides
ASV-bacte-0026	Subdoligranulum variabile	0.463671	ASV-myco-0221	Psathyrella candolleana
ASV-bacte-0088	Bilophila wadsworthia	0.463513	ASV-myco-0058	Candida sake
ASV-bacte-0088	Bilophila wadsworthia	0.462615	ASV-myco-0036	Candida sake
ASV-bacte-0180	Ruminococcaceae UCG-005	0.453905	ASV-myco-0146	Aspergillus candidus
ASV-bacte-0088	Bilophila wadsworthia	0.451109	ASV-myco-0035	Pichia kluyveri
ASV-bacte-0054	Agathobacter	0.44836	ASV-myco-0036	Candida sake
ASV-bacte-0145	Agathobacter	0.439784	ASV-myco-0058	Candida sake
ASV-bacte-0094	Ruminococcaceae	0.439426	ASV-myco-0037	Candida albicans
ASV-bacte-0001	Faecalibacterium	0.439051	ASV-myco-0221	Psathyrella candolleana
ASV-bacte-0054	Agathobacter	0.43264	ASV-myco-0053	Candida zeylanoides
ASV-bacte-0014	Dialister	0.432318	ASV-myco-0047	Malassezia restricta
ASV-bacte-0145	Agathobacter	0.428206	ASV-myco-0036	Candida sake
ASV-bacte-0001	Faecalibacterium	0.427944	ASV-myco-0282	Candida tropicalis
ASV-bacte-0035	Lachnospiraceae NK4A136 group	0.427085	ASV-myco-0891	Wickerhamomyces onychis
ASV-bacte-0145	Agathobacter	0.425543	ASV-myco-0053	Candida zeylanoides
ASV-bacte-0180	Ruminococcaceae UCG-005	0.422531	ASV-myco-0047	Malassezia restricta
ASV-bacte-0035	Lachnospiraceae NK4A136 group	0.421232	ASV-myco-0058	Candida sake
ASV-bacte-0008	Agathobacter	0.420601	ASV-myco-0024	Torulaspora delbrueckii
ASV-bacte-0241	Lachnoclostridium	0.420558	ASV-myco-0058	Candida sake
ASV-bacte-0008	Agathobacter	0.417699	ASV-myco-0269	Malassezia sympodialis
ASV-bacte-0079	Lachnospiraceae	0.415608	ASV-myco-0269	Malassezia sympodialis
ASV-bacte-0079	Lachnospiraceae	0.41538	ASV-myco-0024	Torulaspora delbrueckii
ASV-bacte-0008	Agathobacter	0.415312	ASV-myco-0040	Exophiala dermatitidis
ASV-bacte-0358	Lachnospiraceae	0.411704	ASV-myco-0047	Malassezia restricta
ASV-bacte-0088	Bilophila wadsworthia	0.410408	ASV-myco-0804	Meyerozyma guilliermondii
ASV-bacte-0079	Lachnospiraceae	0.408524	ASV-myco-0040	Exophiala dermatitidis
ASV-bacte-0241	Lachnoclostridium	0.407397	ASV-myco-0891	Wickerhamomyces onychis
ASV-bacte-0028	Ruminococcaceae UCG-002	0.404723	ASV-myco-0159	Batrachochytrium dendrobatidis
ASV-bacte-0194	Ruminiclostridium 5	0.403662	ASV-myco-0159	Batrachochytrium dendrobatidis
ASV-bacte-0358	Lachnospiraceae	0.402975	ASV-myco-0221	Psathyrella candolleana
ASV-bacte-0241	Lachnoclostridium	0.401901	ASV-myco-0036	Candida sake
ASV-bacte-0358	Lachnospiraceae	0.398392	ASV-myco-0804	Meyerozyma guilliermondii
ASV-bacte-0051	Collinsella aerofaciens	0.396403	ASV-myco-0159	Batrachochytrium dendrobatidis
ASV-bacte-0241	Lachnoclostridium	0.393634	ASV-myco-0053	Candida zeylanoides
ASV-bacte-0035	Lachnospiraceae NK4A136 group	0.392766	ASV-myco-0036	Candida sake
ASV-bacte-0145	Agathobacter	0.391343	ASV-myco-0891	Wickerhamomyces onychis
ASV-bacte-0027	Parabacteroides merdae	0.389501	ASV-myco-0081	Saccharomyces cerevisiae
ASV-bacte-0054	Agathobacter	0.387484	ASV-myco-0221	Psathyrella candolleana
ASV-bacte-0008	Agathobacter	0.386683	ASV-myco-0146	Aspergillus candidus
ASV-bacte-0028	Ruminococcaceae UCG-002	0.386588	ASV-myco-0253	Psathyrella candolleana
ASV-bacte-0035	Lachnospiraceae NK4A136 group	0.385479	ASV-myco-0053	Candida zeylanoides
ASV-bacte-0231	Flavonifractor plautii	0.383544	ASV-myco-0081	Saccharomyces cerevisiae
ASV-bacte-0026	Subdoligranulum variabile	0.378664	ASV-myco-0804	Meyerozyma guilliermondii
ASV-bacte-0235	Coprococcus catus	0.376533	ASV-myco-0159	Batrachochytrium dendrobatidis
ASV-bacte-0399	Lachnospiraceae	0.376168	ASV-myco-0047	Malassezia restricta
ASV-bacte-0158	Dorea formicigenerans	0.375189	ASV-myco-0159	Batrachochytrium dendrobatidis
ASV-bacte-0014	Dialister	0.374696	ASV-myco-0037	Candida albicans
ASV-bacte-0079	Lachnospiraceae	0.371142	ASV-myco-0146	Aspergillus candidus
ASV-bacte-0036	Streptococcus	0.370792	ASV-myco-0081	Saccharomyces cerevisiae
ASV-bacte-0038	Dorea longicatena	0.37041	ASV-myco-0221	Psathyrella candolleana
ASV-bacte-0145	Agathobacter	0.369842	ASV-myco-0035	Pichia kluyveri
ASV-bacte-0068	Faecalibacterium	0.368451	ASV-myco-0159	Batrachochytrium dendrobatidis
ASV-bacte-0194	Ruminiclostridium 5	0.365608	ASV-myco-0253	Psathyrella candolleana
ASV-bacte-0399	Lachnospiraceae	0.364243	ASV-myco-0269	Malassezia sympodialis
ASV-bacte-0399	Lachnospiraceae	0.362993	ASV-myco-0024	Torulaspora delbrueckii
ASV-bacte-0068	Faecalibacterium	0.359229	ASV-myco-0253	Psathyrella candolleana
ASV-bacte-0399	Lachnospiraceae	0.357579	ASV-myco-0040	Exophiala dermatitidis
ASV-bacte-0088	Bilophila wadsworthia	0.356615	ASV-myco-0891	Wickerhamomyces onychis
ASV-bacte-0023	Bacteroides vulgatus	0.355953	ASV-myco-0081	Saccharomyces cerevisiae
ASV-bacte-0591	Lachnospiraceae	0.353057	ASV-myco-0159	Batrachochytrium dendrobatidis
ASV-bacte-0158	Dorea formicigenerans	0.349852	ASV-myco-0253	Psathyrella candolleana
ASV-bacte-0532	Alloprevotella	0.349761	ASV-myco-0042	Cantharellales fam Incertae sedis
ASV-bacte-0228	Agathobacter	0.347264	ASV-myco-0159	Batrachochytrium dendrobatidis
ASV-bacte-0051	Collinsella aerofaciens	0.344128	ASV-myco-0253	Psathyrella candolleana
ASV-bacte-0088	Bilophila wadsworthia	0.342876	ASV-myco-0282	Candida tropicalis
ASV-bacte-0038	Dorea longicatena	0.342435	ASV-myco-0891	Wickerhamomyces onychis
ASV-bacte-0035	Lachnospiraceae NK4A136 group	0.340102	ASV-myco-0282	Candida tropicalis
ASV-bacte-0228	Agathobacter	0.339949	ASV-myco-0253	Psathyrella candolleana
ASV-bacte-0051	Collinsella aerofaciens	0.338255	ASV-myco-0064	Penicillium expansum
ASV-bacte-0054	Agathobacter	0.338171	ASV-myco-0035	Pichia kluyveri
ASV-bacte-0532	Alloprevotella	0.33773	ASV-myco-0064	Penicillium expansum
ASV-bacte-0009	Prevotella 9	0.335478	ASV-myco-0040	Exophiala dermatitidis
ASV-bacte-0587	Slackia isoflavoniconvertens	0.335447	ASV-myco-0064	Penicillium expansum
ASV-bacte-0009	Prevotella 9	0.334066	ASV-myco-0024	Torulaspora delbrueckii
ASV-bacte-0058	Coprococcus 3	0.333536	ASV-myco-0159	Batrachochytrium dendrobatidis
ASV-bacte-0018	Catenibacterium mitsuokai	0.333038	ASV-myco-0159	Batrachochytrium dendrobatidis
ASV-bacte-0235	Coprococcus catus	0.332893	ASV-myco-0064	Penicillium expansum
ASV-bacte-0008	Agathobacter	0.332159	ASV-myco-0253	Psathyrella candolleana
ASV-bacte-0002	Faecalibacterium prausnitzii	0.331558	ASV-myco-0253	Psathyrella candolleana
ASV-bacte-0051	Collinsella aerofaciens	0.328646	ASV-myco-0042	Cantharellales fam Incertae sedis
ASV-bacte-0591	Lachnospiraceae	0.32776	ASV-myco-0253	Psathyrella candolleana
ASV-bacte-0532	Alloprevotella	0.327556	ASV-myco-0002	Penicillium
ASV-bacte-0194	Ruminiclostridium 5	0.327488	ASV-myco-0064	Penicillium expansum
ASV-bacte-0009	Prevotella 9	0.326255	ASV-myco-0269	Malassezia sympodialis
ASV-bacte-0002	Faecalibacterium prausnitzii	0.326158	ASV-myco-0159	Batrachochytrium dendrobatidis
ASV-bacte-0532	Alloprevotella	0.326001	ASV-myco-0028	Debaryomyces hansenii
ASV-bacte-0054	Agathobacter	0.324964	ASV-myco-0282	Candida tropicalis
ASV-bacte-0255	Ruminococcaceae UCG-005	0.324314	ASV-myco-0042	Cantharellales fam Incertae sedis
ASV-bacte-0094	Ruminococcaceae	0.323957	ASV-myco-0082	Malassezia restricta
ASV-bacte-0587	Slackia isoflavoniconvertens	0.323292	ASV-myco-0159	Batrachochytrium dendrobatidis
ASV-bacte-0235	Coprococcus catus	0.322434	ASV-myco-0253	Psathyrella candolleana
ASV-bacte-0194	Ruminiclostridium 5	0.321743	ASV-myco-0042	Cantharellales fam Incertae sedis
ASV-bacte-0051	Collinsella aerofaciens	0.321588	ASV-myco-0002	Penicillium
ASV-bacte-0235	Coprococcus catus	0.317397	ASV-myco-0042	Cantharellales fam Incertae sedis
ASV-bacte-0145	Agathobacter	0.31718	ASV-myco-0282	Candida tropicalis
ASV-bacte-0018	Catenibacterium mitsuokai	0.31657	ASV-myco-0064	Penicillium expansum
ASV-bacte-0399	Lachnospiraceae	0.316535	ASV-myco-0146	Aspergillus candidus
ASV-bacte-0035	Lachnospiraceae NK4A136 group	0.316328	ASV-myco-0253	Psathyrella candolleana
ASV-bacte-0009	Prevotella 9	0.316286	ASV-myco-0146	Aspergillus candidus
ASV-bacte-0237	Chris;tensenellaceae R-7 group	0.315855	ASV-myco-0159	Batrachochytrium dendrobatidis
ASV-bacte-0035	Lachnospiraceae NK4A136 group	0.31556	ASV-myco-0221	Psathyrella candolleana
ASV-bacte-0141	Lachnospiraceae ND3007 group	0.315277	ASV-myco-0159	Batrachochytrium dendrobatidis
ASV-bacte-0020	Prevotella 9	0.31487	ASV-myco-0159	Batrachochytrium dendrobatidis
ASV-bacte-0038	Dorea longicatena	0.31474	ASV-myco-0159	Batrachochytrium dendrobatidis
ASV-bacte-0035	Lachnospiraceae NK4A136 group	0.314286	ASV-myco-0047	Malassezia restricta
ASV-bacte-0235	Coprococcus catus	0.313198	ASV-myco-0002	Penicillium
ASV-bacte-0194	Ruminiclostridium 5	0.311529	ASV-myco-0002	Penicillium
ASV-bacte-0255	Ruminococcaceae UCG-005	0.311169	ASV-myco-0060	Acremonium charticola
ASV-bacte-0141	Lachnospiraceae ND3007 group	0.309028	ASV-myco-0891	Wickerhamomyces onychis
ASV-bacte-0587	Slackia isoflavoniconvertens	0.308896	ASV-myco-0002	Penicillium
ASV-bacte-0141	Lachnospiraceae ND3007 group	0.308554	ASV-myco-0221	Psathyrella candolleana
ASV-bacte-0241	Lachnoclostridium	0.308476	ASV-myco-0035	Pichia kluyveri
ASV-bacte-0001	Faecalibacterium	0.307609	ASV-myco-0804	Meyerozyma guilliermondii
ASV-bacte-0058	Coprococcus 3	0.304943	ASV-myco-0253	Psathyrella candolleana
ASV-bacte-0241	Lachnoclostridium	0.304017	ASV-myco-0221	Psathyrella candolleana
ASV-bacte-0028	Ruminococcaceae UCG-002	0.30401	ASV-myco-0042	Cantharellales fam Incertae sedis
ASV-bacte-0241	Lachnoclostridium	0.303897	ASV-myco-0282	Candida tropicalis
ASV-bacte-0027	Parabacteroides merdae	0.303178	ASV-myco-0138	Vishniacozyma carnescens
ASV-bacte-0094	Ruminococcaceae	0.302999	ASV-myco-0606	Schwanniomyces occidentalis
ASV-bacte-0587	Slackia isoflavoniconvertens	0.302727	ASV-myco-0042	Cantharellales fam Incertae sedis
ASV-bacte-0532	Alloprevotella	0.302377	ASV-myco-0060	Acremonium charticola
ASV-bacte-0051	Collinsella aerofaciens	0.30108	ASV-myco-0028	Debaryomyces hansenii
ASV-bacte-0194	Ruminiclostridium 5	0.300437	ASV-myco-0028	Debaryomyces hansenii
ASV-bacte-0020	Prevotella 9	0.299545	ASV-myco-0253	Psathyrella candolleana
ASV-bacte-0141	Lachnospiraceae ND3007 group	0.299199	ASV-myco-0253	Psathyrella candolleana
ASV-bacte-0028	Ruminococcaceae UCG-002	0.298917	ASV-myco-0064	Penicillium expansum
ASV-bacte-0011	Prevotella 9	0.298545	ASV-myco-0037	Candida albicans
ASV-bacte-0235	Coprococcus catus	0.297203	ASV-myco-0028	Debaryomyces hansenii
ASV-bacte-0018	Catenibacterium mitsuokai	0.297128	ASV-myco-0002	Penicillium
ASV-bacte-0018	Catenibacterium mitsuokai	0.296797	ASV-myco-0042	Cantharellales fam Incertae sedis
ASV-bacte-0038	Dorea longicatena	0.296466	ASV-myco-0064	Penicillium expansum
ASV-bacte-0231	Flavonifractor plautii	0.296379	ASV-myco-0138	Vishniacozyma carnescens
ASV-bacte-0079	Lachnospiraceae	0.294561	ASV-myco-0253	Psathyrella candolleana
ASV-bacte-0255	Ruminococcaceae UCG-005	0.29418	ASV-myco-0002	Penicillium
ASV-bacte-0008	Agathobacter	0.294014	ASV-myco-0159	Batrachochytrium dendrobatidis
ASV-bacte-0255	Ruminococcaceae UCG-005	0.293808	ASV-myco-0064	Penicillium expansum
ASV-bacte-0045	Lachnoclostridium	0.292673	ASV-myco-0058	Candida sake
ASV-bacte-0011	Prevotella 9	0.292017	ASV-myco-0047	Malassezia restricta
ASV-bacte-0158	Dorea formicigenerans	0.29005	ASV-myco-0064	Penicillium expansum
ASV-bacte-0158	Dorea formicigenerans	0.289826	ASV-myco-0042	Cantharellales fam Incertae sedis
ASV-bacte-0255	Ruminococcaceae UCG-005	0.289772	ASV-myco-0028	Debaryomyces hansenii
ASV-bacte-0231	Flavonifractor plautii	0.288311	ASV-myco-0804	Meyerozyma guilliermondii
ASV-bacte-0028	Ruminococcaceae UCG-002	0.288053	ASV-myco-0002	Penicillium
ASV-bacte-0587	Slackia isoflavoniconvertens	0.287946	ASV-myco-0028	Debaryomyces hansenii
ASV-bacte-0045	Lachnoclostridium	0.287249	ASV-myco-0036	Candida sake
ASV-bacte-0045	Lachnoclostridium	0.286081	ASV-myco-0053	Candida zeylanoides
ASV-bacte-0079	Lachnospiraceae	0.284566	ASV-myco-0047	Malassezia restricta
ASV-bacte-0180	Ruminococcaceae UCG-005	0.283525	ASV-myco-0253	Psathyrella candolleana
ASV-bacte-0028	Ruminococcaceae UCG-002	0.283077	ASV-myco-0028	Debaryomyces hansenii
ASV-bacte-0014	Dialister	0.281927	ASV-myco-0082	Malassezia restricta
ASV-bacte-0025	Prevotella 9	0.281891	ASV-myco-0253	Psathyrella candolleana
ASV-bacte-0051	Collinsella aerofaciens	0.281308	ASV-myco-0428	Skeletocutis
ASV-bacte-0057	Prevotella 9	0.280793	ASV-myco-0159	Batrachochytrium dendrobatidis
ASV-bacte-0587	Slackia isoflavoniconvertens	0.279943	ASV-myco-0428	Skeletocutis
ASV-bacte-0117	Oscillibacter	0.278388	ASV-myco-0035	Pichia kluyveri
ASV-bacte-0035	Lachnospiraceae NK4A136 group	0.278323	ASV-myco-0159	Batrachochytrium dendrobatidis
ASV-bacte-0117	Oscillibacter	0.277698	ASV-myco-0804	Meyerozyma guilliermondii
ASV-bacte-0158	Dorea formicigenerans	0.277569	ASV-myco-0002	Penicillium
ASV-bacte-0237	Chris;tensenellaceae R-7 group	0.276561	ASV-myco-0253	Psathyrella candolleana
ASV-bacte-0036	Streptococcus	0.276353	ASV-myco-0138	Vishniacozyma carnescens
ASV-bacte-0255	Ruminococcaceae UCG-005	0.275994	ASV-myco-0269	Malassezia sympodialis
ASV-bacte-0237	Chris;tensenellaceae R-7 group	0.273971	ASV-myco-0064	Penicillium expansum
ASV-bacte-0025	Prevotella 9	0.273599	ASV-myco-0159	Batrachochytrium dendrobatidis
ASV-bacte-0018	Catenibacterium mitsuokai	0.273535	ASV-myco-0428	Skeletocutis
ASV-bacte-0591	Lachnospiraceae	0.273285	ASV-myco-0042	Cantharellales fam Incertae sedis
ASV-bacte-0018	Catenibacterium mitsuokai	0.272451	ASV-myco-0028	Debaryomyces hansenii
ASV-bacte-0038	Dorea longicatena	0.272011	ASV-myco-0028	Debaryomyces hansenii
ASV-bacte-0255	Ruminococcaceae UCG-005	0.271861	ASV-myco-0024	Torulaspora delbrueckii
ASV-bacte-0117	Oscillibacter	0.271829	ASV-myco-0053	Candida zeylanoides
ASV-bacte-0591	Lachnospiraceae	0.27142	ASV-myco-0064	Penicillium expansum
ASV-bacte-0038	Dorea longicatena	0.271235	ASV-myco-0002	Penicillium
ASV-bacte-0011	Prevotella 9	0.270775	ASV-myco-0253	Psathyrella candolleana
ASV-bacte-0158	Dorea formicigenerans	0.270734	ASV-myco-0028	Debaryomyces hansenii
ASV-bacte-0587	Slackia isoflavoniconvertens	0.270438	ASV-myco-0001	Saccharomyces cerevisiae
ASV-bacte-0038	Dorea longicatena	0.270437	ASV-myco-0042	Cantharellales fam Incertae sedis
ASV-bacte-0058	Coprococcus 3	0.27031	ASV-myco-0064	Penicillium expansum
ASV-bacte-0134	Lachnospiraceae NK4A136 group	0.270066	ASV-myco-0159	Batrachochytrium dendrobatidis
ASV-bacte-0068	Faecalibacterium	0.26981	ASV-myco-0042	Cantharellales fam Incertae sedis
ASV-bacte-0145	Agathobacter	0.269388	ASV-myco-0804	Meyerozyma guilliermondii
ASV-bacte-0235	Coprococcus catus	0.268899	ASV-myco-0428	Skeletocutis
ASV-bacte-0185	Lachnospira pectinoschiza	0.268719	ASV-myco-0058	Candida sake
ASV-bacte-0038	Dorea longicatena	0.267598	ASV-myco-0253	Psathyrella candolleana
ASV-bacte-0018	Catenibacterium mitsuokai	0.266692	ASV-myco-0253	Psathyrella candolleana
ASV-bacte-0145	Agathobacter	0.266507	ASV-myco-0221	Psathyrella candolleana
ASV-bacte-0117	Oscillibacter	0.264433	ASV-myco-0036	Candida sake
ASV-bacte-0060	Ruminococcaceae	0.264286	ASV-myco-0159	Batrachochytrium dendrobatidis
ASV-bacte-0027	Parabacteroides merdae	0.26427	ASV-myco-0804	Meyerozyma guilliermondii
ASV-bacte-0058	Coprococcus 3	0.264052	ASV-myco-0042	Cantharellales fam Incertae sedis
ASV-bacte-0060	Ruminococcaceae	0.263777	ASV-myco-0253	Psathyrella candolleana
ASV-bacte-0045	Lachnoclostridium	0.262709	ASV-myco-0035	Pichia kluyveri
ASV-bacte-0026	Subdoligranulum variabile	0.26228	ASV-myco-0047	Malassezia restricta
ASV-bacte-0255	Ruminococcaceae UCG-005	0.262214	ASV-myco-0040	Exophiala dermatitidis
ASV-bacte-0231	Flavonifractor plautii	0.261992	ASV-myco-0107	Mycosphaerella tassiana
ASV-bacte-0237	Chris;tensenellaceae R-7 group	0.261399	ASV-myco-0042	Cantharellales fam Incertae sedis
ASV-bacte-0591	Lachnospiraceae	0.261272	ASV-myco-0002	Penicillium
ASV-bacte-0117	Oscillibacter	0.260897	ASV-myco-0058	Candida sake
ASV-bacte-0068	Faecalibacterium	0.260536	ASV-myco-0064	Penicillium expansum
ASV-bacte-0198	Roseburia	0.259589	ASV-myco-0253	Psathyrella candolleana
ASV-bacte-0023	Bacteroides vulgatus	0.259421	ASV-myco-0138	Vishniacozyma carnescens
ASV-bacte-0027	Parabacteroides merdae	0.259221	ASV-myco-0107	Mycosphaerella tassiana
ASV-bacte-0009	Prevotella 9	0.257801	ASV-myco-0037	Candida albicans
ASV-bacte-0638	Clostridiales Family_XIII UCG-001	0.257198	ASV-myco-0159	Batrachochytrium dendrobatidis
ASV-bacte-0237	Chris;tensenellaceae R-7 group	0.257036	ASV-myco-0002	Penicillium
ASV-bacte-0185	Lachnospira pectinoschiza	0.25688	ASV-myco-0036	Candida sake
ASV-bacte-0134	Lachnospiraceae NK4A136 group	0.256717	ASV-myco-0253	Psathyrella candolleana
ASV-bacte-0091	Phascolarctobacterium succinatutens	0.256334	ASV-myco-0064	Penicillium expansum
ASV-bacte-0194	Ruminiclostridium 5	0.255849	ASV-myco-0428	Skeletocutis
ASV-bacte-0058	Coprococcus 3	0.255754	ASV-myco-0002	Penicillium
ASV-bacte-0185	Lachnospira pectinoschiza	0.255486	ASV-myco-0891	Wickerhamomyces onychis
ASV-bacte-0638	Clostridiales Family_XIII UCG-001	0.255163	ASV-myco-0253	Psathyrella candolleana
ASV-bacte-0038	Dorea longicatena	0.253904	ASV-myco-0058	Candida sake
ASV-bacte-0028	Ruminococcaceae UCG-002	0.253861	ASV-myco-0060	Acremonium charticola
ASV-bacte-0045	Lachnoclostridium	0.253628	ASV-myco-0891	Wickerhamomyces onychis
ASV-bacte-0185	Lachnospira pectinoschiza	0.253235	ASV-myco-0053	Candida zeylanoides
ASV-bacte-0068	Faecalibacterium	0.252988	ASV-myco-0002	Penicillium
ASV-bacte-0018	Catenibacterium mitsuokai	0.252859	ASV-myco-0001	Saccharomyces cerevisiae
ASV-bacte-0228	Agathobacter	0.25248	ASV-myco-0042	Cantharellales fam Incertae sedis
ASV-bacte-0058	Coprococcus 3	0.251206	ASV-myco-0028	Debaryomyces hansenii
ASV-bacte-0091	Phascolarctobacterium succinatutens	0.251166	ASV-myco-0159	Batrachochytrium dendrobatidis
ASV-bacte-0591	Lachnospiraceae	0.250886	ASV-myco-0028	Debaryomyces hansenii
ASV-bacte-0194	Ruminiclostridium 5	0.250226	ASV-myco-0060	Acremonium charticola
ASV-bacte-0068	Faecalibacterium	0.249854	ASV-myco-0028	Debaryomyces hansenii
ASV-bacte-0237	Chris;tensenellaceae R-7 group	0.249005	ASV-myco-0028	Debaryomyces hansenii
ASV-bacte-0051	Collinsella aerofaciens	0.248707	ASV-myco-0060	Acremonium charticola
ASV-bacte-0141	Lachnospiraceae ND3007 group	0.248436	ASV-myco-0064	Penicillium expansum
ASV-bacte-0057	Prevotella 9	0.246992	ASV-myco-0064	Penicillium expansum
ASV-bacte-0079	Lachnospiraceae	0.246023	ASV-myco-0159	Batrachochytrium dendrobatidis
ASV-bacte-0198	Roseburia	0.245842	ASV-myco-0159	Batrachochytrium dendrobatidis
ASV-bacte-0532	Alloprevotella	0.245343	ASV-myco-0428	Skeletocutis
ASV-bacte-0587	Slackia isoflavoniconvertens	0.244923	ASV-myco-0253	Psathyrella candolleana
ASV-bacte-0027	Parabacteroides merdae	0.242637	ASV-myco-0003	Candida albicans
ASV-bacte-0055	Lachnoclostridium	0.242536	ASV-myco-0081	Saccharomyces cerevisiae
ASV-bacte-0141	Lachnospiraceae ND3007 group	0.241398	ASV-myco-0042	Cantharellales fam Incertae sedis
ASV-bacte-0228	Agathobacter	0.241055	ASV-myco-0064	Penicillium expansum
ASV-bacte-0141	Lachnospiraceae ND3007 group	0.240338	ASV-myco-0028	Debaryomyces hansenii
ASV-bacte-0255	Ruminococcaceae UCG-005	0.240312	ASV-myco-0146	Aspergillus candidus
ASV-bacte-0141	Lachnospiraceae ND3007 group	0.239273	ASV-myco-0058	Candida sake
ASV-bacte-0057	Prevotella 9	0.239134	ASV-myco-0042	Cantharellales fam Incertae sedis
ASV-bacte-0091	Phascolarctobacterium succinatutens	0.238227	ASV-myco-0002	Penicillium
ASV-bacte-0014	Dialister	0.237523	ASV-myco-0253	Psathyrella candolleana
ASV-bacte-0399	Lachnospiraceae	0.236211	ASV-myco-0282	Candida tropicalis
ASV-bacte-0057	Prevotella 9	0.235987	ASV-myco-0253	Psathyrella candolleana
ASV-bacte-0020	Prevotella 9	0.235876	ASV-myco-0042	Cantharellales fam Incertae sedis
ASV-bacte-0039	Blautia	0.235809	ASV-myco-0081	Saccharomyces cerevisiae
ASV-bacte-0084	Catenibacterium mitsuokai	0.235772	ASV-myco-0253	Psathyrella candolleana
ASV-bacte-0228	Agathobacter	0.235627	ASV-myco-0002	Penicillium
ASV-bacte-0057	Prevotella 9	0.235366	ASV-myco-0002	Penicillium
ASV-bacte-0091	Phascolarctobacterium succinatutens	0.23451	ASV-myco-0042	Cantharellales fam Incertae sedis
ASV-bacte-0038	Dorea longicatena	0.234436	ASV-myco-0036	Candida sake
ASV-bacte-0158	Dorea formicigenerans	0.23366	ASV-myco-0060	Acremonium charticola
ASV-bacte-0036	Streptococcus	0.233314	ASV-myco-0657	Saccharomyces cerevisiae
ASV-bacte-0068	Faecalibacterium	0.233061	ASV-myco-0060	Acremonium charticola
ASV-bacte-0141	Lachnospiraceae ND3007 group	0.232632	ASV-myco-0002	Penicillium
ASV-bacte-0180	Ruminococcaceae UCG-005	0.232317	ASV-myco-0037	Candida albicans
ASV-bacte-0231	Flavonifractor plautii	0.232026	ASV-myco-0003	Candida albicans
ASV-bacte-0014	Dialister	0.230778	ASV-myco-0606	Schwanniomyces occidentalis
ASV-bacte-0228	Agathobacter	0.230721	ASV-myco-0028	Debaryomyces hansenii
ASV-bacte-0235	Coprococcus catus	0.230577	ASV-myco-0060	Acremonium charticola
ASV-bacte-0054	Agathobacter	0.23027	ASV-myco-0253	Psathyrella candolleana
ASV-bacte-0027	Parabacteroides merdae	0.229615	ASV-myco-0657	Saccharomyces cerevisiae
ASV-bacte-0091	Phascolarctobacterium succinatutens	0.228562	ASV-myco-0001	Saccharomyces cerevisiae
ASV-bacte-0035	Lachnospiraceae NK4A136 group	0.228434	ASV-myco-0269	Malassezia sympodialis
ASV-bacte-0035	Lachnospiraceae NK4A136 group	0.228294	ASV-myco-0035	Pichia kluyveri
ASV-bacte-0054	Agathobacter	0.227863	ASV-myco-0159	Batrachochytrium dendrobatidis
ASV-bacte-0023	Bacteroides vulgatus	0.227225	ASV-myco-0804	Meyerozyma guilliermondii
ASV-bacte-0011	Prevotella 9	0.227115	ASV-myco-0082	Malassezia restricta
ASV-bacte-0175	Butyricicoccus	0.226557	ASV-myco-0064	Penicillium expansum
ASV-bacte-0002	Faecalibacterium prausnitzii	0.226417	ASV-myco-0042	Cantharellales fam Incertae sedis
ASV-bacte-0036	Streptococcus	0.226388	ASV-myco-0003	Candida albicans
ASV-bacte-0020	Prevotella 9	0.2262	ASV-myco-0064	Penicillium expansum
ASV-bacte-0010	Faecalibacterium CM04-06	0.225494	ASV-myco-0047	Malassezia restricta
ASV-bacte-0084	Catenibacterium mitsuokai	0.224275	ASV-myco-0159	Batrachochytrium dendrobatidis
ASV-bacte-0028	Ruminococcaceae UCG-002	0.223896	ASV-myco-0428	Skeletocutis
ASV-bacte-0091	Phascolarctobacterium succinatutens	0.223515	ASV-myco-0428	Skeletocutis
ASV-bacte-0591	Lachnospiraceae	0.223279	ASV-myco-0060	Acremonium charticola
ASV-bacte-0031	Streptococcus	0.222571	ASV-myco-0081	Saccharomyces cerevisiae
ASV-bacte-0228	Agathobacter	0.222314	ASV-myco-0060	Acremonium charticola
ASV-bacte-0020	Prevotella 9	0.221818	ASV-myco-0002	Penicillium
ASV-bacte-0158	Dorea formicigenerans	0.220998	ASV-myco-0428	Skeletocutis
ASV-bacte-0255	Ruminococcaceae UCG-005	0.21936	ASV-myco-0428	Skeletocutis
ASV-bacte-0036	Streptococcus	0.218382	ASV-myco-0107	Mycosphaerella tassiana
ASV-bacte-0141	Lachnospiraceae ND3007 group	0.217656	ASV-myco-0036	Candida sake
ASV-bacte-0091	Phascolarctobacterium succinatutens	0.217147	ASV-myco-0028	Debaryomyces hansenii
ASV-bacte-0057	Prevotella 9	0.216375	ASV-myco-0428	Skeletocutis
ASV-bacte-0035	Lachnospiraceae NK4A136 group	0.215979	ASV-myco-0024	Torulaspora delbrueckii
ASV-bacte-0399	Lachnospiraceae	0.215881	ASV-myco-0058	Candida sake
ASV-bacte-0180	Ruminococcaceae UCG-005	0.214936	ASV-myco-0082	Malassezia restricta
ASV-bacte-0057	Prevotella 9	0.214577	ASV-myco-0028	Debaryomyces hansenii
ASV-bacte-0399	Lachnospiraceae	0.214387	ASV-myco-0053	Candida zeylanoides
ASV-bacte-0591	Lachnospiraceae	0.214348	ASV-myco-0428	Skeletocutis
ASV-bacte-0180	Ruminococcaceae UCG-005	0.214295	ASV-myco-0159	Batrachochytrium dendrobatidis
ASV-bacte-0038	Dorea longicatena	0.213871	ASV-myco-0011	Penicillium
ASV-bacte-0023	Bacteroides vulgatus	0.213636	ASV-myco-0107	Mycosphaerella tassiana
ASV-bacte-0011	Prevotella 9	0.213593	ASV-myco-0159	Batrachochytrium dendrobatidis
ASV-bacte-0237	Chris;tensenellaceae R-7 group	0.21162	ASV-myco-0428	Skeletocutis
ASV-bacte-0002	Faecalibacterium prausnitzii	0.211447	ASV-myco-0064	Penicillium expansum
ASV-bacte-0036	Streptococcus	0.211256	ASV-myco-0844	Purpureocillium lilacinum
ASV-bacte-0038	Dorea longicatena	0.211036	ASV-myco-0428	Skeletocutis
ASV-bacte-0023	Bacteroides vulgatus	0.210923	ASV-myco-0844	Purpureocillium lilacinum
ASV-bacte-0532	Alloprevotella	0.210866	ASV-myco-0011	Penicillium
ASV-bacte-0231	Flavonifractor plautii	0.210439	ASV-myco-0657	Saccharomyces cerevisiae
ASV-bacte-0002	Faecalibacterium prausnitzii	0.209953	ASV-myco-0028	Debaryomyces hansenii
ASV-bacte-0020	Prevotella 9	0.209768	ASV-myco-0028	Debaryomyces hansenii
ASV-bacte-0587	Slackia isoflavoniconvertens	0.209515	ASV-myco-0011	Penicillium
ASV-bacte-0027	Parabacteroides merdae	0.209214	ASV-myco-0128	Malassezia restricta
ASV-bacte-0231	Flavonifractor plautii	0.20814	ASV-myco-0128	Malassezia restricta
ASV-bacte-0002	Faecalibacterium prausnitzii	0.207838	ASV-myco-0002	Penicillium
ASV-bacte-0002	Faecalibacterium prausnitzii	0.207578	ASV-myco-0060	Acremonium charticola
ASV-bacte-0045	Lachnoclostridium	0.207228	ASV-myco-0804	Meyerozyma guilliermondii
ASV-bacte-0509	Howardella ureilytica	0.206643	ASV-myco-0159	Batrachochytrium dendrobatidis
ASV-bacte-0094	Ruminococcaceae	0.20639	ASV-myco-0253	Psathyrella candolleana
ASV-bacte-0045	Lachnoclostridium	0.20624	ASV-myco-0282	Candida tropicalis
ASV-bacte-0018	Catenibacterium mitsuokai	0.206196	ASV-myco-0060	Acremonium charticola
ASV-bacte-0134	Lachnospiraceae NK4A136 group	0.206099	ASV-myco-0064	Penicillium expansum
ASV-bacte-0023	Bacteroides vulgatus	0.206006	ASV-myco-0003	Candida albicans
ASV-bacte-0020	Prevotella 9	0.205373	ASV-myco-0060	Acremonium charticola
ASV-bacte-0134	Lachnospiraceae NK4A136 group	0.205064	ASV-myco-0042	Cantharellales fam Incertae sedis
ASV-bacte-0147	Lachnospiraceae UCG-004	0.204982	ASV-myco-0081	Saccharomyces cerevisiae
ASV-bacte-0008	Agathobacter	0.204888	ASV-myco-0060	Acremonium charticola
ASV-bacte-0175	Butyricicoccus	0.204768	ASV-myco-0002	Penicillium
ASV-bacte-0206	Lachnospiraceae	0.204613	ASV-myco-0001	Saccharomyces cerevisiae
ASV-bacte-0235	Coprococcus catus	0.203787	ASV-myco-0011	Penicillium
ASV-bacte-0023	Bacteroides vulgatus	0.203676	ASV-myco-0657	Saccharomyces cerevisiae
ASV-bacte-0036	Streptococcus	0.203609	ASV-myco-0804	Meyerozyma guilliermondii
ASV-bacte-0058	Coprococcus 3	0.203317	ASV-myco-0060	Acremonium charticola
ASV-bacte-0035	Lachnospiraceae NK4A136 group	0.203205	ASV-myco-0040	Exophiala dermatitidis
ASV-bacte-0058	Coprococcus 3	0.202472	ASV-myco-0428	Skeletocutis
ASV-bacte-0399	Lachnospiraceae	0.202428	ASV-myco-0036	Candida sake
ASV-bacte-0038	Dorea longicatena	0.201879	ASV-myco-0053	Candida zeylanoides
ASV-bacte-0194	Ruminiclostridium 5	0.201285	ASV-myco-0011	Penicillium
ASV-bacte-0009	Prevotella 9	0.200897	ASV-myco-0047	Malassezia restricta
ASV-bacte-0185	Lachnospira pectinoschiza	0.200753	ASV-myco-0282	Candida tropicalis
ASV-bacte-0051	Collinsella aerofaciens	0.200324	ASV-myco-0001	Saccharomyces cerevisiae
ASV-bacte-0175	Butyricicoccus	0.200291	ASV-myco-0001	Saccharomyces cerevisiae
ASV-bacte-0036	Streptococcus	0.19872	ASV-myco-0005	Saccharomyces cerevisiae
ASV-bacte-0016	Escherichia/Shigella	0.197879	ASV-myco-0081	Saccharomyces cerevisiae
ASV-bacte-0055	Lachnoclostridium	0.197084	ASV-myco-0138	Vishniacozyma carnescens
ASV-bacte-0027	Parabacteroides merdae	0.196868	ASV-myco-0844	Purpureocillium lilacinum
ASV-bacte-0134	Lachnospiraceae NK4A136 group	0.196842	ASV-myco-0028	Debaryomyces hansenii
ASV-bacte-0358	Lachnospiraceae	0.196105	ASV-myco-0004	Debaryomyces hansenii
ASV-bacte-0051	Collinsella aerofaciens	0.196044	ASV-myco-0011	Penicillium
ASV-bacte-0175	Butyricicoccus	0.196032	ASV-myco-0042	Cantharellales fam Incertae sedis
ASV-bacte-0134	Lachnospiraceae NK4A136 group	0.195946	ASV-myco-0002	Penicillium
ASV-bacte-0231	Flavonifractor plautii	0.195862	ASV-myco-0844	Purpureocillium lilacinum
ASV-bacte-0090	Prevotella 9	0.19495	ASV-myco-0001	Saccharomyces cerevisiae
ASV-bacte-0008	Agathobacter	0.194789	ASV-myco-0037	Candida albicans
ASV-bacte-0587	Slackia isoflavoniconvertens	0.194745	ASV-myco-0221	Psathyrella candolleana
ASV-bacte-0038	Dorea longicatena	0.194579	ASV-myco-0035	Pichia kluyveri
ASV-bacte-0175	Butyricicoccus	0.19443	ASV-myco-0159	Batrachochytrium dendrobatidis
ASV-bacte-0141	Lachnospiraceae ND3007 group	0.194376	ASV-myco-0053	Candida zeylanoides
ASV-bacte-0088	Bilophila wadsworthia	0.193463	ASV-myco-0221	Psathyrella candolleana
ASV-bacte-0185	Lachnospira pectinoschiza	0.193375	ASV-myco-0035	Pichia kluyveri
ASV-bacte-0088	Bilophila wadsworthia	0.193237	ASV-myco-0107	Mycosphaerella tassiana
ASV-bacte-0068	Faecalibacterium	0.192915	ASV-myco-0428	Skeletocutis
ASV-bacte-0231	Flavonifractor plautii	0.192889	ASV-myco-0035	Pichia kluyveri
ASV-bacte-0405	Romboutsia	0.192751	ASV-myco-0081	Saccharomyces cerevisiae
ASV-bacte-0117	Oscillibacter	0.192076	ASV-myco-0282	Candida tropicalis
ASV-bacte-0175	Butyricicoccus	0.191767	ASV-myco-0028	Debaryomyces hansenii
ASV-bacte-0094	Ruminococcaceae	0.191617	ASV-myco-0044	Candida parapsilosis
ASV-bacte-0023	Bacteroides vulgatus	0.191066	ASV-myco-0005	Saccharomyces cerevisiae
ASV-bacte-0237	Chris;tensenellaceae R-7 group	0.190695	ASV-myco-0060	Acremonium charticola
ASV-bacte-0587	Slackia isoflavoniconvertens	0.190561	ASV-myco-0060	Acremonium charticola
ASV-bacte-0175	Butyricicoccus	0.189948	ASV-myco-0221	Psathyrella candolleana
ASV-bacte-0091	Phascolarctobacterium succinatutens	0.189869	ASV-myco-0253	Psathyrella candolleana
ASV-bacte-0235	Coprococcus catus	0.189074	ASV-myco-0001	Saccharomyces cerevisiae
ASV-bacte-0008	Agathobacter	0.188765	ASV-myco-0047	Malassezia restricta
ASV-bacte-0509	Howardella ureilytica	0.188017	ASV-myco-0253	Psathyrella candolleana
ASV-bacte-0080	Lachnoclostridium	0.187458	ASV-myco-0081	Saccharomyces cerevisiae
ASV-bacte-0175	Butyricicoccus	0.186837	ASV-myco-0428	Skeletocutis
ASV-bacte-0206	Lachnospiraceae	0.18663	ASV-myco-0064	Penicillium expansum
ASV-bacte-0123	Blautia obeum	0.185785	ASV-myco-0081	Saccharomyces cerevisiae
ASV-bacte-0025	Prevotella 9	0.185439	ASV-myco-0042	Cantharellales fam Incertae sedis
ASV-bacte-0060	Ruminococcaceae	0.185325	ASV-myco-0042	Cantharellales fam Incertae sedis
ASV-bacte-0020	Prevotella 9	0.185106	ASV-myco-0428	Skeletocutis
ASV-bacte-0141	Lachnospiraceae ND3007 group	0.184897	ASV-myco-0060	Acremonium charticola
ASV-bacte-0028	Ruminococcaceae UCG-002	0.184754	ASV-myco-0011	Penicillium
ASV-bacte-0058	Coprococcus 3	0.184703	ASV-myco-0221	Psathyrella candolleana
ASV-bacte-0057	Prevotella 9	0.184548	ASV-myco-0001	Saccharomyces cerevisiae
ASV-bacte-0185	Lachnospira pectinoschiza	0.183872	ASV-myco-0221	Psathyrella candolleana
ASV-bacte-0117	Oscillibacter	0.183468	ASV-myco-0891	Wickerhamomyces onychis
ASV-bacte-0237	Chris;tensenellaceae R-7 group	0.183029	ASV-myco-0221	Psathyrella candolleana
ASV-bacte-0088	Bilophila wadsworthia	0.183021	ASV-myco-0081	Saccharomyces cerevisiae
ASV-bacte-0638	Clostridiales Family_XIII UCG-001	0.182664	ASV-myco-0042	Cantharellales fam Incertae sedis
ASV-bacte-0228	Agathobacter	0.182299	ASV-myco-0428	Skeletocutis
ASV-bacte-0018	Catenibacterium mitsuokai	0.182219	ASV-myco-0011	Penicillium
ASV-bacte-0117	Oscillibacter	0.181038	ASV-myco-0081	Saccharomyces cerevisiae
ASV-bacte-0014	Dialister	0.181019	ASV-myco-0044	Candida parapsilosis
ASV-bacte-0141	Lachnospiraceae ND3007 group	0.180213	ASV-myco-0011	Penicillium
ASV-bacte-0158	Dorea formicigenerans	0.17966	ASV-myco-0011	Penicillium
ASV-bacte-0060	Ruminococcaceae	0.179637	ASV-myco-0060	Acremonium charticola
ASV-bacte-0025	Prevotella 9	0.179237	ASV-myco-0060	Acremonium charticola
ASV-bacte-0057	Prevotella 9	0.179015	ASV-myco-0060	Acremonium charticola
ASV-bacte-0031	Streptococcus	0.178223	ASV-myco-0138	Vishniacozyma carnescens
ASV-bacte-0399	Lachnospiraceae	0.177922	ASV-myco-0037	Candida albicans
ASV-bacte-0027	Parabacteroides merdae	0.177336	ASV-myco-0033	Candida glabrata
ASV-bacte-0038	Dorea longicatena	0.177246	ASV-myco-0060	Acremonium charticola
ASV-bacte-0587	Slackia isoflavoniconvertens	0.177083	ASV-myco-0191	Candida orthopsilosis
ASV-bacte-0054	Agathobacter	0.176746	ASV-myco-0028	Debaryomyces hansenii
ASV-bacte-0399	Lachnospiraceae	0.176528	ASV-myco-0606	Schwanniomyces occidentalis
ASV-bacte-0237	Chris;tensenellaceae R-7 group	0.175761	ASV-myco-0011	Penicillium
ASV-bacte-0079	Lachnospiraceae	0.175389	ASV-myco-0037	Candida albicans
ASV-bacte-0206	Lachnospiraceae	0.175301	ASV-myco-0221	Psathyrella candolleana
ASV-bacte-0058	Coprococcus 3	0.174527	ASV-myco-0011	Penicillium
ASV-bacte-0039	Blautia	0.172969	ASV-myco-0844	Purpureocillium lilacinum
ASV-bacte-0399	Lachnospiraceae	0.171856	ASV-myco-0891	Wickerhamomyces onychis
ASV-bacte-0035	Lachnospiraceae NK4A136 group	0.171757	ASV-myco-0028	Debaryomyces hansenii
ASV-bacte-0638	Clostridiales Family_XIII UCG-001	0.170584	ASV-myco-0060	Acremonium charticola
ASV-bacte-0241	Lachnoclostridium	0.170408	ASV-myco-0804	Meyerozyma guilliermondii
ASV-bacte-0008	Agathobacter	0.170403	ASV-myco-0042	Cantharellales fam Incertae sedis
ASV-bacte-0054	Agathobacter	0.17003	ASV-myco-0064	Penicillium expansum
ASV-bacte-0045	Lachnoclostridium	0.169555	ASV-myco-0221	Psathyrella candolleana
ASV-bacte-0509	Howardella ureilytica	0.169364	ASV-myco-0064	Penicillium expansum
ASV-bacte-0031	Streptococcus	0.169268	ASV-myco-0657	Saccharomyces cerevisiae
ASV-bacte-0134	Lachnospiraceae NK4A136 group	0.168964	ASV-myco-0221	Psathyrella candolleana
ASV-bacte-0532	Alloprevotella	0.168909	ASV-myco-0221	Psathyrella candolleana
ASV-bacte-0039	Blautia	0.168758	ASV-myco-0804	Meyerozyma guilliermondii
ASV-bacte-0060	Ruminococcaceae	0.168658	ASV-myco-0002	Penicillium
ASV-bacte-0638	Clostridiales Family_XIII UCG-001	0.168073	ASV-myco-0064	Penicillium expansum
ASV-bacte-0009	Prevotella 9	0.168002	ASV-myco-0606	Schwanniomyces occidentalis
ASV-bacte-0638	Clostridiales Family_XIII UCG-001	0.167875	ASV-myco-0002	Penicillium
ASV-bacte-0025	Prevotella 9	0.167799	ASV-myco-0269	Malassezia sympodialis
ASV-bacte-0180	Ruminococcaceae UCG-005	0.167729	ASV-myco-0044	Candida parapsilosis
ASV-bacte-0036	Streptococcus	0.16772	ASV-myco-0128	Malassezia restricta
ASV-bacte-0025	Prevotella 9	0.167655	ASV-myco-0002	Penicillium
ASV-bacte-0079	Lachnospiraceae	0.167634	ASV-myco-0060	Acremonium charticola
ASV-bacte-0008	Agathobacter	0.167525	ASV-myco-0082	Malassezia restricta
ASV-bacte-0079	Lachnospiraceae	0.167302	ASV-myco-0082	Malassezia restricta
ASV-bacte-0025	Prevotella 9	0.16724	ASV-myco-0064	Penicillium expansum
ASV-bacte-0231	Flavonifractor plautii	0.166779	ASV-myco-0033	Candida glabrata
ASV-bacte-0029	Mitsuokella jalaludinii	0.16631	ASV-myco-0024	Torulaspora delbrueckii
ASV-bacte-0060	Ruminococcaceae	0.166216	ASV-myco-0064	Penicillium expansum
ASV-bacte-0035	Lachnospiraceae NK4A136 group	0.166176	ASV-myco-0060	Acremonium charticola
ASV-bacte-0025	Prevotella 9	0.166174	ASV-myco-0028	Debaryomyces hansenii
ASV-bacte-0035	Lachnospiraceae NK4A136 group	0.16572	ASV-myco-0042	Cantharellales fam Incertae sedis
ASV-bacte-0027	Parabacteroides merdae	0.165592	ASV-myco-0005	Saccharomyces cerevisiae
ASV-bacte-0206	Lachnospiraceae	0.165385	ASV-myco-0002	Penicillium
ASV-bacte-0025	Prevotella 9	0.165224	ASV-myco-0024	Torulaspora delbrueckii
ASV-bacte-0029	Mitsuokella jalaludinii	0.164958	ASV-myco-0269	Malassezia sympodialis
ASV-bacte-0029	Mitsuokella jalaludinii	0.164934	ASV-myco-0040	Exophiala dermatitidis
ASV-bacte-0255	Ruminococcaceae UCG-005	0.164692	ASV-myco-0011	Penicillium
ASV-bacte-0011	Prevotella 9	0.164565	ASV-myco-0044	Candida parapsilosis
ASV-bacte-0509	Howardella ureilytica	0.16456	ASV-myco-0042	Cantharellales fam Incertae sedis
ASV-bacte-0134	Lachnospiraceae NK4A136 group	0.164466	ASV-myco-0060	Acremonium charticola
ASV-bacte-0094	Ruminococcaceae	-0.164485	ASV-myco-0191	Candida orthopsilosis
ASV-bacte-0035	Lachnospiraceae NK4A136 group	-0.164535	ASV-myco-0029	Rhodotorula mucilaginosa
ASV-bacte-0010	Faecalibacterium CM04-06	-0.164787	ASV-myco-0146	Aspergillus candidus
ASV-bacte-0123	Blautia obeum	-0.16493	ASV-myco-0253	Psathyrella candolleana
ASV-bacte-0025	Prevotella 9	-0.165034	ASV-myco-0053	Candida zeylanoides
ASV-bacte-0026	Subdoligranulum variabile	-0.165313	ASV-myco-0081	Saccharomyces cerevisiae
ASV-bacte-0228	Agathobacter	-0.165335	ASV-myco-0606	Schwanniomyces occidentalis
ASV-bacte-0025	Prevotella 9	-0.16547	ASV-myco-0844	Purpureocillium lilacinum
ASV-bacte-0134	Lachnospiraceae NK4A136 group	-0.165545	ASV-myco-0606	Schwanniomyces occidentalis
ASV-bacte-0079	Lachnospiraceae	-0.165624	ASV-myco-0003	Candida albicans
ASV-bacte-0028	Ruminococcaceae UCG-002	-0.1659	ASV-myco-0037	Candida albicans
ASV-bacte-0068	Faecalibacterium	-0.16592	ASV-myco-0844	Purpureocillium lilacinum
ASV-bacte-0228	Agathobacter	-0.166079	ASV-myco-0657	Saccharomyces cerevisiae
ASV-bacte-0014	Dialister	-0.166139	ASV-myco-0058	Candida sake
ASV-bacte-0014	Dialister	-0.166557	ASV-myco-0138	Vishniacozyma carnescens
ASV-bacte-0134	Lachnospiraceae NK4A136 group	-0.16663	ASV-myco-0107	Mycosphaerella tassiana
ASV-bacte-0009	Prevotella 9	-0.166699	ASV-myco-0053	Candida zeylanoides
ASV-bacte-0008	Agathobacter	-0.166836	ASV-myco-0282	Candida tropicalis
ASV-bacte-0068	Faecalibacterium	-0.166912	ASV-myco-0033	Candida glabrata
ASV-bacte-0011	Prevotella 9	-0.167161	ASV-myco-0001	Saccharomyces cerevisiae
ASV-bacte-0091	Phascolarctobacterium succinatutens	-0.16766	ASV-myco-0107	Mycosphaerella tassiana
ASV-bacte-0054	Agathobacter	-0.167667	ASV-myco-0005	Saccharomyces cerevisiae
ASV-bacte-0587	Slackia isoflavoniconvertens	-0.167671	ASV-myco-0003	Candida albicans
ASV-bacte-0587	Slackia isoflavoniconvertens	-0.168283	ASV-myco-0081	Saccharomyces cerevisiae
ASV-bacte-0237	Chris;tensenellaceae R-7 group	-0.16848	ASV-myco-0033	Candida glabrata
ASV-bacte-0587	Slackia isoflavoniconvertens	-0.168836	ASV-myco-0033	Candida glabrata
ASV-bacte-0009	Prevotella 9	-0.16884	ASV-myco-0804	Meyerozyma guilliermondii
ASV-bacte-0091	Phascolarctobacterium succinatutens	-0.169011	ASV-myco-0035	Pichia kluyveri
ASV-bacte-0072	Prevotella 9 copri	-0.169115	ASV-myco-0047	Malassezia restricta
ASV-bacte-0079	Lachnospiraceae	-0.169328	ASV-myco-0001	Saccharomyces cerevisiae
ASV-bacte-0091	Phascolarctobacterium succinatutens	-0.169641	ASV-myco-0082	Malassezia restricta
ASV-bacte-0057	Prevotella 9	-0.169857	ASV-myco-0138	Vishniacozyma carnescens
ASV-bacte-0091	Phascolarctobacterium succinatutens	-0.170277	ASV-myco-0128	Malassezia restricta
ASV-bacte-0023	Bacteroides vulgatus	-0.17192	ASV-myco-0064	Penicillium expansum
ASV-bacte-0141	Lachnospiraceae ND3007 group	-0.172097	ASV-myco-0107	Mycosphaerella tassiana
ASV-bacte-0399	Lachnospiraceae	-0.172106	ASV-myco-0844	Purpureocillium lilacinum
ASV-bacte-0051	Collinsella aerofaciens	-0.172199	ASV-myco-0146	Aspergillus candidus
ASV-bacte-0055	Lachnoclostridium	-0.172493	ASV-myco-0002	Penicillium
ASV-bacte-0255	Ruminococcaceae UCG-005	-0.172513	ASV-myco-0033	Candida glabrata
ASV-bacte-0055	Lachnoclostridium	-0.172731	ASV-myco-0028	Debaryomyces hansenii
ASV-bacte-0023	Bacteroides vulgatus	-0.173132	ASV-myco-0002	Penicillium
ASV-bacte-0036	Streptococcus	-0.173301	ASV-myco-0146	Aspergillus candidus
ASV-bacte-0028	Ruminococcaceae UCG-002	-0.173609	ASV-myco-0035	Pichia kluyveri
ASV-bacte-0014	Dialister	-0.173697	ASV-myco-0221	Psathyrella candolleana
ASV-bacte-0101	Lachnospiraceae	-0.173705	ASV-myco-0040	Exophiala dermatitidis
ASV-bacte-0194	Ruminiclostridium 5	-0.173804	ASV-myco-0053	Candida zeylanoides
ASV-bacte-0509	Howardella ureilytica	-0.173839	ASV-myco-0081	Saccharomyces cerevisiae
ASV-bacte-0072	Prevotella 9 copri	-0.173964	ASV-myco-0282	Candida tropicalis
ASV-bacte-0020	Prevotella 9	-0.173985	ASV-myco-0606	Schwanniomyces occidentalis
ASV-bacte-0194	Ruminiclostridium 5	-0.174102	ASV-myco-0035	Pichia kluyveri
ASV-bacte-0241	Lachnoclostridium	-0.174718	ASV-myco-0081	Saccharomyces cerevisiae
ASV-bacte-0018	Catenibacterium mitsuokai	-0.175053	ASV-myco-0082	Malassezia restricta
ASV-bacte-0241	Lachnoclostridium	-0.175368	ASV-myco-0003	Candida albicans
ASV-bacte-0405	Romboutsia	-0.175658	ASV-myco-0159	Batrachochytrium dendrobatidis
ASV-bacte-0237	Chris;tensenellaceae R-7 group	-0.175663	ASV-myco-0269	Malassezia sympodialis
ASV-bacte-0078	Lachnospira pectinoschiza	-0.175816	ASV-myco-0081	Saccharomyces cerevisiae
ASV-bacte-0101	Lachnospiraceae	-0.175884	ASV-myco-0024	Torulaspora delbrueckii
ASV-bacte-0101	Lachnospiraceae	-0.176128	ASV-myco-0269	Malassezia sympodialis
ASV-bacte-0358	Lachnospiraceae	-0.176232	ASV-myco-0003	Candida albicans
ASV-bacte-0068	Faecalibacterium	-0.176521	ASV-myco-0035	Pichia kluyveri
ASV-bacte-0010	Faecalibacterium CM04-06	-0.176611	ASV-myco-0003	Candida albicans
ASV-bacte-0051	Collinsella aerofaciens	-0.176679	ASV-myco-0269	Malassezia sympodialis
ASV-bacte-0014	Dialister	-0.176869	ASV-myco-0036	Candida sake
ASV-bacte-0058	Coprococcus 3	-0.177074	ASV-myco-0033	Candida glabrata
ASV-bacte-0035	Lachnospiraceae NK4A136 group	-0.177097	ASV-myco-0006	Dipodascus australiensis
ASV-bacte-0591	Lachnospiraceae	-0.177204	ASV-myco-0282	Candida tropicalis
ASV-bacte-0057	Prevotella 9	-0.177262	ASV-myco-0891	Wickerhamomyces onychis
ASV-bacte-0141	Lachnospiraceae ND3007 group	-0.177316	ASV-myco-0128	Malassezia restricta
ASV-bacte-0180	Ruminococcaceae UCG-005	-0.177381	ASV-myco-0003	Candida albicans
ASV-bacte-0002	Faecalibacterium prausnitzii	-0.177544	ASV-myco-0128	Malassezia restricta
ASV-bacte-0026	Subdoligranulum variabile	-0.177613	ASV-myco-0037	Candida albicans
ASV-bacte-0035	Lachnospiraceae NK4A136 group	-0.177696	ASV-myco-0113	Kazachstania servazzii
ASV-bacte-0158	Dorea formicigenerans	-0.177728	ASV-myco-0033	Candida glabrata
ASV-bacte-0057	Prevotella 9	-0.177804	ASV-myco-0037	Candida albicans
ASV-bacte-0180	Ruminococcaceae UCG-005	-0.177859	ASV-myco-0937	Vishniacozyma victoriae
ASV-bacte-0235	Coprococcus catus	-0.178038	ASV-myco-0033	Candida glabrata
ASV-bacte-0145	Agathobacter	-0.178191	ASV-myco-0657	Saccharomyces cerevisiae
ASV-bacte-0055	Lachnoclostridium	-0.178908	ASV-myco-0064	Penicillium expansum
ASV-bacte-0532	Alloprevotella	-0.178997	ASV-myco-0005	Saccharomyces cerevisiae
ASV-bacte-0591	Lachnospiraceae	-0.179344	ASV-myco-0058	Candida sake
ASV-bacte-0255	Ruminococcaceae UCG-005	-0.179404	ASV-myco-0201	Malassezia restricta
ASV-bacte-0002	Faecalibacterium prausnitzii	-0.179597	ASV-myco-0844	Purpureocillium lilacinum
ASV-bacte-0237	Chris;tensenellaceae R-7 group	-0.179949	ASV-myco-0657	Saccharomyces cerevisiae
ASV-bacte-0027	Parabacteroides merdae	-0.180004	ASV-myco-0428	Skeletocutis
ASV-bacte-0023	Bacteroides vulgatus	-0.180121	ASV-myco-0028	Debaryomyces hansenii
ASV-bacte-0057	Prevotella 9	-0.180383	ASV-myco-0128	Malassezia restricta
ASV-bacte-0145	Agathobacter	-0.18078	ASV-myco-0937	Vishniacozyma victoriae
ASV-bacte-0010	Faecalibacterium CM04-06	-0.180829	ASV-myco-0033	Candida glabrata
ASV-bacte-0231	Flavonifractor plautii	-0.180941	ASV-myco-0428	Skeletocutis
ASV-bacte-0228	Agathobacter	-0.181406	ASV-myco-0053	Candida zeylanoides
ASV-bacte-0638	Clostridiales Family_XIII UCG-001	-0.181547	ASV-myco-0282	Candida tropicalis
ASV-bacte-0009	Prevotella 9	-0.181622	ASV-myco-0036	Candida sake
ASV-bacte-0026	Subdoligranulum variabile	-0.182754	ASV-myco-0001	Saccharomyces cerevisiae
ASV-bacte-0405	Romboutsia	-0.182821	ASV-myco-0253	Psathyrella candolleana
ASV-bacte-0060	Ruminococcaceae	-0.183198	ASV-myco-0138	Vishniacozyma carnescens
ASV-bacte-0084	Catenibacterium mitsuokai	-0.183201	ASV-myco-0138	Vishniacozyma carnescens
ASV-bacte-0055	Lachnoclostridium	-0.183312	ASV-myco-0042	Cantharellales fam Incertae sedis
ASV-bacte-0399	Lachnospiraceae	-0.183312	ASV-myco-0937	Vishniacozyma victoriae
ASV-bacte-0009	Prevotella 9	-0.183697	ASV-myco-0058	Candida sake
ASV-bacte-0237	Chris;tensenellaceae R-7 group	-0.184077	ASV-myco-0146	Aspergillus candidus
ASV-bacte-0068	Faecalibacterium	-0.184086	ASV-myco-0606	Schwanniomyces occidentalis
ASV-bacte-0051	Collinsella aerofaciens	-0.184149	ASV-myco-0024	Torulaspora delbrueckii
ASV-bacte-0090	Prevotella 9	-0.184624	ASV-myco-0037	Candida albicans
ASV-bacte-0020	Prevotella 9	-0.184716	ASV-myco-0128	Malassezia restricta
ASV-bacte-0016	Escherichia/Shigella	-0.185204	ASV-myco-0159	Batrachochytrium dendrobatidis
ASV-bacte-0094	Ruminococcaceae	-0.185482	ASV-myco-0221	Psathyrella candolleana
ASV-bacte-0134	Lachnospiraceae NK4A136 group	-0.185512	ASV-myco-0003	Candida albicans
ASV-bacte-0638	Clostridiales Family_XIII UCG-001	-0.185639	ASV-myco-0138	Vishniacozyma carnescens
ASV-bacte-0237	Chris;tensenellaceae R-7 group	-0.185772	ASV-myco-0024	Torulaspora delbrueckii
ASV-bacte-0011	Prevotella 9	-0.186291	ASV-myco-0138	Vishniacozyma carnescens
ASV-bacte-0180	Ruminococcaceae UCG-005	-0.18638	ASV-myco-0804	Meyerozyma guilliermondii
ASV-bacte-0057	Prevotella 9	-0.186405	ASV-myco-0081	Saccharomyces cerevisiae
ASV-bacte-0080	Lachnoclostridium	-0.186436	ASV-myco-0253	Psathyrella candolleana
ASV-bacte-0018	Catenibacterium mitsuokai	-0.186548	ASV-myco-0006	Dipodascus australiensis
ASV-bacte-0117	Oscillibacter	-0.186673	ASV-myco-0253	Psathyrella candolleana
ASV-bacte-0175	Butyricicoccus	-0.18726	ASV-myco-0006	Dipodascus australiensis
ASV-bacte-0011	Prevotella 9	-0.18776	ASV-myco-0221	Psathyrella candolleana
ASV-bacte-0117	Oscillibacter	-0.188089	ASV-myco-0159	Batrachochytrium dendrobatidis
ASV-bacte-0072	Prevotella 9 copri	-0.188605	ASV-myco-0036	Candida sake
ASV-bacte-0028	Ruminococcaceae UCG-002	-0.188873	ASV-myco-0033	Candida glabrata
ASV-bacte-0036	Streptococcus	-0.188947	ASV-myco-0002	Penicillium
ASV-bacte-0080	Lachnoclostridium	-0.188959	ASV-myco-0159	Batrachochytrium dendrobatidis
ASV-bacte-0198	Roseburia	-0.189076	ASV-myco-0003	Candida albicans
ASV-bacte-0194	Ruminiclostridium 5	-0.189436	ASV-myco-0033	Candida glabrata
ASV-bacte-0036	Streptococcus	-0.189843	ASV-myco-0064	Penicillium expansum
ASV-bacte-0016	Escherichia/Shigella	-0.190147	ASV-myco-0253	Psathyrella candolleana
ASV-bacte-0051	Collinsella aerofaciens	-0.190173	ASV-myco-0040	Exophiala dermatitidis
ASV-bacte-0255	Ruminococcaceae UCG-005	-0.190212	ASV-myco-0029	Rhodotorula mucilaginosa
ASV-bacte-0399	Lachnospiraceae	-0.190299	ASV-myco-0081	Saccharomyces cerevisiae
ASV-bacte-0532	Alloprevotella	-0.190744	ASV-myco-0035	Pichia kluyveri
ASV-bacte-0008	Agathobacter	-0.191069	ASV-myco-0005	Saccharomyces cerevisiae
ASV-bacte-0038	Dorea longicatena	-0.191311	ASV-myco-0082	Malassezia restricta
ASV-bacte-0158	Dorea formicigenerans	-0.191354	ASV-myco-0037	Candida albicans
ASV-bacte-0038	Dorea longicatena	-0.191404	ASV-myco-0128	Malassezia restricta
ASV-bacte-0591	Lachnospiraceae	-0.191872	ASV-myco-0036	Candida sake
ASV-bacte-0591	Lachnospiraceae	-0.191904	ASV-myco-0003	Candida albicans
ASV-bacte-0101	Lachnospiraceae	-0.191915	ASV-myco-0047	Malassezia restricta
ASV-bacte-0079	Lachnospiraceae	-0.192051	ASV-myco-0107	Mycosphaerella tassiana
ASV-bacte-0072	Prevotella 9 copri	-0.192073	ASV-myco-0058	Candida sake
ASV-bacte-0038	Dorea longicatena	-0.19228	ASV-myco-0047	Malassezia restricta
ASV-bacte-0051	Collinsella aerofaciens	-0.192554	ASV-myco-0003	Candida albicans
ASV-bacte-0237	Chris;tensenellaceae R-7 group	-0.192611	ASV-myco-0128	Malassezia restricta
ASV-bacte-0158	Dorea formicigenerans	-0.192622	ASV-myco-0006	Dipodascus australiensis
ASV-bacte-0134	Lachnospiraceae NK4A136 group	-0.192647	ASV-myco-0657	Saccharomyces cerevisiae
ASV-bacte-0237	Chris;tensenellaceae R-7 group	-0.19273	ASV-myco-0003	Candida albicans
ASV-bacte-0009	Prevotella 9	-0.192812	ASV-myco-0221	Psathyrella candolleana
ASV-bacte-0237	Chris;tensenellaceae R-7 group	-0.192816	ASV-myco-0040	Exophiala dermatitidis
ASV-bacte-0084	Catenibacterium mitsuokai	-0.193031	ASV-myco-0804	Meyerozyma guilliermondii
ASV-bacte-0026	Subdoligranulum variabile	-0.19319	ASV-myco-0006	Dipodascus australiensis
ASV-bacte-0026	Subdoligranulum variabile	-0.193216	ASV-myco-0005	Saccharomyces cerevisiae
ASV-bacte-0010	Faecalibacterium CM04-06	-0.193627	ASV-myco-0006	Dipodascus australiensis
ASV-bacte-0028	Ruminococcaceae UCG-002	-0.194845	ASV-myco-0006	Dipodascus australiensis
ASV-bacte-0026	Subdoligranulum variabile	-0.194911	ASV-myco-0033	Candida glabrata
ASV-bacte-0255	Ruminococcaceae UCG-005	-0.195135	ASV-myco-0282	Candida tropicalis
ASV-bacte-0235	Coprococcus catus	-0.19519	ASV-myco-0053	Candida zeylanoides
ASV-bacte-0023	Bacteroides vulgatus	-0.19549	ASV-myco-0042	Cantharellales fam Incertae sedis
ASV-bacte-0237	Chris;tensenellaceae R-7 group	-0.195991	ASV-myco-0107	Mycosphaerella tassiana
ASV-bacte-0587	Slackia isoflavoniconvertens	-0.196177	ASV-myco-0107	Mycosphaerella tassiana
ASV-bacte-0009	Prevotella 9	-0.196447	ASV-myco-0891	Wickerhamomyces onychis
ASV-bacte-0091	Phascolarctobacterium succinatutens	-0.196499	ASV-myco-0804	Meyerozyma guilliermondii
ASV-bacte-0051	Collinsella aerofaciens	-0.196739	ASV-myco-0006	Dipodascus australiensis
ASV-bacte-0228	Agathobacter	-0.196781	ASV-myco-0128	Malassezia restricta
ASV-bacte-0023	Bacteroides vulgatus	-0.196813	ASV-myco-0060	Acremonium charticola
ASV-bacte-0237	Chris;tensenellaceae R-7 group	-0.196849	ASV-myco-0047	Malassezia restricta
ASV-bacte-0058	Coprococcus 3	-0.196997	ASV-myco-0128	Malassezia restricta
ASV-bacte-0018	Catenibacterium mitsuokai	-0.197013	ASV-myco-0081	Saccharomyces cerevisiae
ASV-bacte-0194	Ruminiclostridium 5	-0.197141	ASV-myco-0657	Saccharomyces cerevisiae
ASV-bacte-0072	Prevotella 9 copri	-0.197151	ASV-myco-0053	Candida zeylanoides
ASV-bacte-0039	Blautia	-0.197289	ASV-myco-0253	Psathyrella candolleana
ASV-bacte-0036	Streptococcus	-0.197333	ASV-myco-0028	Debaryomyces hansenii
ASV-bacte-0001	Faecalibacterium	-0.197645	ASV-myco-0033	Candida glabrata
ASV-bacte-0532	Alloprevotella	-0.197996	ASV-myco-0029	Rhodotorula mucilaginosa
ASV-bacte-0587	Slackia isoflavoniconvertens	-0.19859	ASV-myco-0138	Vishniacozyma carnescens
ASV-bacte-0158	Dorea formicigenerans	-0.198658	ASV-myco-0657	Saccharomyces cerevisiae
ASV-bacte-0079	Lachnospiraceae	-0.199416	ASV-myco-0035	Pichia kluyveri
ASV-bacte-0228	Agathobacter	-0.199631	ASV-myco-0003	Candida albicans
ASV-bacte-0018	Catenibacterium mitsuokai	-0.199645	ASV-myco-0138	Vishniacozyma carnescens
ASV-bacte-0058	Coprococcus 3	-0.199764	ASV-myco-0006	Dipodascus australiensis
ASV-bacte-0036	Streptococcus	-0.199798	ASV-myco-0040	Exophiala dermatitidis
ASV-bacte-0235	Coprococcus catus	-0.200013	ASV-myco-0282	Candida tropicalis
ASV-bacte-0180	Ruminococcaceae UCG-005	-0.200087	ASV-myco-0657	Saccharomyces cerevisiae
ASV-bacte-0002	Faecalibacterium prausnitzii	-0.200116	ASV-myco-0657	Saccharomyces cerevisiae
ASV-bacte-0194	Ruminiclostridium 5	-0.200146	ASV-myco-0047	Malassezia restricta
ASV-bacte-0638	Clostridiales Family_XIII UCG-001	-0.200153	ASV-myco-0107	Mycosphaerella tassiana
ASV-bacte-0068	Faecalibacterium	-0.200304	ASV-myco-0657	Saccharomyces cerevisiae
ASV-bacte-0088	Bilophila wadsworthia	-0.200398	ASV-myco-0253	Psathyrella candolleana
ASV-bacte-0023	Bacteroides vulgatus	-0.200575	ASV-myco-0146	Aspergillus candidus
ASV-bacte-0175	Butyricicoccus	-0.201195	ASV-myco-0082	Malassezia restricta
ASV-bacte-0011	Prevotella 9	-0.201656	ASV-myco-0107	Mycosphaerella tassiana
ASV-bacte-0035	Lachnospiraceae NK4A136 group	-0.202884	ASV-myco-0001	Saccharomyces cerevisiae
ASV-bacte-0237	Chris;tensenellaceae R-7 group	-0.202894	ASV-myco-0006	Dipodascus australiensis
ASV-bacte-0025	Prevotella 9	-0.203035	ASV-myco-0107	Mycosphaerella tassiana
ASV-bacte-0147	Lachnospiraceae UCG-004	-0.204007	ASV-myco-0253	Psathyrella candolleana
ASV-bacte-0235	Coprococcus catus	-0.204199	ASV-myco-0003	Candida albicans
ASV-bacte-0255	Ruminococcaceae UCG-005	-0.204351	ASV-myco-0005	Saccharomyces cerevisiae
ASV-bacte-0058	Coprococcus 3	-0.204377	ASV-myco-0657	Saccharomyces cerevisiae
ASV-bacte-0141	Lachnospiraceae ND3007 group	-0.204417	ASV-myco-0606	Schwanniomyces occidentalis
ASV-bacte-0090	Prevotella 9	-0.205234	ASV-myco-0036	Candida sake
ASV-bacte-0036	Streptococcus	-0.205604	ASV-myco-0060	Acremonium charticola
ASV-bacte-0147	Lachnospiraceae UCG-004	-0.206102	ASV-myco-0159	Batrachochytrium dendrobatidis
ASV-bacte-0206	Lachnospiraceae	-0.206456	ASV-myco-0082	Malassezia restricta
ASV-bacte-0057	Prevotella 9	-0.207035	ASV-myco-0107	Mycosphaerella tassiana
ASV-bacte-0011	Prevotella 9	-0.207268	ASV-myco-0005	Saccharomyces cerevisiae
ASV-bacte-0088	Bilophila wadsworthia	-0.207402	ASV-myco-0159	Batrachochytrium dendrobatidis
ASV-bacte-0255	Ruminococcaceae UCG-005	-0.207953	ASV-myco-0657	Saccharomyces cerevisiae
ASV-bacte-0039	Blautia	-0.208042	ASV-myco-0047	Malassezia restricta
ASV-bacte-0068	Faecalibacterium	-0.208503	ASV-myco-0128	Malassezia restricta
ASV-bacte-0001	Faecalibacterium	-0.208735	ASV-myco-0003	Candida albicans
ASV-bacte-0399	Lachnospiraceae	-0.208786	ASV-myco-0005	Saccharomyces cerevisiae
ASV-bacte-0090	Prevotella 9	-0.208879	ASV-myco-0058	Candida sake
ASV-bacte-0591	Lachnospiraceae	-0.2089	ASV-myco-0128	Malassezia restricta
ASV-bacte-0036	Streptococcus	-0.209039	ASV-myco-0024	Torulaspora delbrueckii
ASV-bacte-0058	Coprococcus 3	-0.20968	ASV-myco-0107	Mycosphaerella tassiana
ASV-bacte-0002	Faecalibacterium prausnitzii	-0.21011	ASV-myco-0003	Candida albicans
ASV-bacte-0587	Slackia isoflavoniconvertens	-0.210575	ASV-myco-0282	Candida tropicalis
ASV-bacte-0031	Streptococcus	-0.210949	ASV-myco-0159	Batrachochytrium dendrobatidis
ASV-bacte-0036	Streptococcus	-0.210989	ASV-myco-0042	Cantharellales fam Incertae sedis
ASV-bacte-0241	Lachnoclostridium	-0.211281	ASV-myco-0937	Vishniacozyma victoriae
ASV-bacte-0026	Subdoligranulum variabile	-0.211318	ASV-myco-0003	Candida albicans
ASV-bacte-0058	Coprococcus 3	-0.211673	ASV-myco-0003	Candida albicans
ASV-bacte-0091	Phascolarctobacterium succinatutens	-0.211844	ASV-myco-0058	Candida sake
ASV-bacte-0198	Roseburia	-0.212051	ASV-myco-0657	Saccharomyces cerevisiae
ASV-bacte-0035	Lachnospiraceae NK4A136 group	-0.212477	ASV-myco-0033	Candida glabrata
ASV-bacte-0090	Prevotella 9	-0.212709	ASV-myco-0606	Schwanniomyces occidentalis
ASV-bacte-0001	Faecalibacterium	-0.212791	ASV-myco-0006	Dipodascus australiensis
ASV-bacte-0054	Agathobacter	-0.213169	ASV-myco-0033	Candida glabrata
ASV-bacte-0031	Streptococcus	-0.213224	ASV-myco-0253	Psathyrella candolleana
ASV-bacte-0009	Prevotella 9	-0.213488	ASV-myco-0035	Pichia kluyveri
ASV-bacte-0134	Lachnospiraceae NK4A136 group	-0.213696	ASV-myco-0138	Vishniacozyma carnescens
ASV-bacte-0025	Prevotella 9	-0.214126	ASV-myco-0138	Vishniacozyma carnescens
ASV-bacte-0141	Lachnospiraceae ND3007 group	-0.214599	ASV-myco-0033	Candida glabrata
ASV-bacte-0091	Phascolarctobacterium succinatutens	-0.215205	ASV-myco-0036	Candida sake
ASV-bacte-0054	Agathobacter	-0.215391	ASV-myco-0037	Candida albicans
ASV-bacte-0025	Prevotella 9	-0.215477	ASV-myco-0035	Pichia kluyveri
ASV-bacte-0591	Lachnospiraceae	-0.215568	ASV-myco-0053	Candida zeylanoides
ASV-bacte-0036	Streptococcus	-0.215577	ASV-myco-0269	Malassezia sympodialis
ASV-bacte-0194	Ruminiclostridium 5	-0.21648	ASV-myco-0006	Dipodascus australiensis
ASV-bacte-0587	Slackia isoflavoniconvertens	-0.216501	ASV-myco-0128	Malassezia restricta
ASV-bacte-0035	Lachnospiraceae NK4A136 group	-0.216848	ASV-myco-0844	Purpureocillium lilacinum
ASV-bacte-0198	Roseburia	-0.217223	ASV-myco-0138	Vishniacozyma carnescens
ASV-bacte-0018	Catenibacterium mitsuokai	-0.218889	ASV-myco-0128	Malassezia restricta
ASV-bacte-0060	Ruminococcaceae	-0.219069	ASV-myco-0107	Mycosphaerella tassiana
ASV-bacte-0008	Agathobacter	-0.219206	ASV-myco-0891	Wickerhamomyces onychis
ASV-bacte-0228	Agathobacter	-0.219484	ASV-myco-0035	Pichia kluyveri
ASV-bacte-0158	Dorea formicigenerans	-0.219735	ASV-myco-0128	Malassezia restricta
ASV-bacte-0020	Prevotella 9	-0.220141	ASV-myco-0138	Vishniacozyma carnescens
ASV-bacte-0028	Ruminococcaceae UCG-002	-0.220373	ASV-myco-0657	Saccharomyces cerevisiae
ASV-bacte-0532	Alloprevotella	-0.220384	ASV-myco-0844	Purpureocillium lilacinum
ASV-bacte-0054	Agathobacter	-0.220631	ASV-myco-0006	Dipodascus australiensis
ASV-bacte-0591	Lachnospiraceae	-0.2221	ASV-myco-0035	Pichia kluyveri
ASV-bacte-0532	Alloprevotella	-0.222105	ASV-myco-0006	Dipodascus australiensis
ASV-bacte-0090	Prevotella 9	-0.222965	ASV-myco-0053	Candida zeylanoides
ASV-bacte-0235	Coprococcus catus	-0.222966	ASV-myco-0006	Dipodascus australiensis
ASV-bacte-0068	Faecalibacterium	-0.223424	ASV-myco-0003	Candida albicans
ASV-bacte-0158	Dorea formicigenerans	-0.223491	ASV-myco-0003	Candida albicans
ASV-bacte-0002	Faecalibacterium prausnitzii	-0.223893	ASV-myco-0107	Mycosphaerella tassiana
ASV-bacte-0090	Prevotella 9	-0.224036	ASV-myco-0282	Candida tropicalis
ASV-bacte-0058	Coprococcus 3	-0.224431	ASV-myco-0037	Candida albicans
ASV-bacte-0180	Ruminococcaceae UCG-005	-0.225226	ASV-myco-0138	Vishniacozyma carnescens
ASV-bacte-0079	Lachnospiraceae	-0.225279	ASV-myco-0138	Vishniacozyma carnescens
ASV-bacte-0054	Agathobacter	-0.225948	ASV-myco-0138	Vishniacozyma carnescens
ASV-bacte-0010	Faecalibacterium CM04-06	-0.22616	ASV-myco-0037	Candida albicans
ASV-bacte-0237	Chris;tensenellaceae R-7 group	-0.226611	ASV-myco-0138	Vishniacozyma carnescens
ASV-bacte-0023	Bacteroides vulgatus	-0.226665	ASV-myco-0040	Exophiala dermatitidis
ASV-bacte-0079	Lachnospiraceae	-0.226896	ASV-myco-0005	Saccharomyces cerevisiae
ASV-bacte-0532	Alloprevotella	-0.227136	ASV-myco-0033	Candida glabrata
ASV-bacte-0235	Coprococcus catus	-0.227958	ASV-myco-0146	Aspergillus candidus
ASV-bacte-0235	Coprococcus catus	-0.228147	ASV-myco-0269	Malassezia sympodialis
ASV-bacte-0020	Prevotella 9	-0.229414	ASV-myco-0282	Candida tropicalis
ASV-bacte-0018	Catenibacterium mitsuokai	-0.229643	ASV-myco-0107	Mycosphaerella tassiana
ASV-bacte-0090	Prevotella 9	-0.230322	ASV-myco-0146	Aspergillus candidus
ASV-bacte-0038	Dorea longicatena	-0.230412	ASV-myco-0033	Candida glabrata
ASV-bacte-0002	Faecalibacterium prausnitzii	-0.231203	ASV-myco-0804	Meyerozyma guilliermondii
ASV-bacte-0194	Ruminiclostridium 5	-0.231395	ASV-myco-0003	Candida albicans
ASV-bacte-0591	Lachnospiraceae	-0.231662	ASV-myco-0606	Schwanniomyces occidentalis
ASV-bacte-0028	Ruminococcaceae UCG-002	-0.231924	ASV-myco-0606	Schwanniomyces occidentalis
ASV-bacte-0141	Lachnospiraceae ND3007 group	-0.232232	ASV-myco-0006	Dipodascus australiensis
ASV-bacte-0028	Ruminococcaceae UCG-002	-0.232636	ASV-myco-0128	Malassezia restricta
ASV-bacte-0532	Alloprevotella	-0.233389	ASV-myco-0606	Schwanniomyces occidentalis
ASV-bacte-0358	Lachnospiraceae	-0.23411	ASV-myco-0005	Saccharomyces cerevisiae
ASV-bacte-0038	Dorea longicatena	-0.234439	ASV-myco-0081	Saccharomyces cerevisiae
ASV-bacte-0235	Coprococcus catus	-0.234895	ASV-myco-0128	Malassezia restricta
ASV-bacte-0023	Bacteroides vulgatus	-0.234971	ASV-myco-0024	Torulaspora delbrueckii
ASV-bacte-0399	Lachnospiraceae	-0.235835	ASV-myco-0001	Saccharomyces cerevisiae
ASV-bacte-0011	Prevotella 9	-0.236606	ASV-myco-0891	Wickerhamomyces onychis
ASV-bacte-0008	Agathobacter	-0.236895	ASV-myco-0138	Vishniacozyma carnescens
ASV-bacte-0020	Prevotella 9	-0.237488	ASV-myco-0107	Mycosphaerella tassiana
ASV-bacte-0235	Coprococcus catus	-0.238175	ASV-myco-0024	Torulaspora delbrueckii
ASV-bacte-0001	Faecalibacterium	-0.238847	ASV-myco-0037	Candida albicans
ASV-bacte-0587	Slackia isoflavoniconvertens	-0.239419	ASV-myco-0082	Malassezia restricta
ASV-bacte-0023	Bacteroides vulgatus	-0.23984	ASV-myco-0269	Malassezia sympodialis
ASV-bacte-0231	Flavonifractor plautii	-0.240266	ASV-myco-0060	Acremonium charticola
ASV-bacte-0638	Clostridiales Family_XIII UCG-001	-0.240576	ASV-myco-0058	Candida sake
ASV-bacte-0027	Parabacteroides merdae	-0.240922	ASV-myco-0060	Acremonium charticola
ASV-bacte-0194	Ruminiclostridium 5	-0.241942	ASV-myco-0128	Malassezia restricta
ASV-bacte-0060	Ruminococcaceae	-0.241989	ASV-myco-0891	Wickerhamomyces onychis
ASV-bacte-0054	Agathobacter	-0.242104	ASV-myco-0937	Vishniacozyma victoriae
ASV-bacte-0237	Chris;tensenellaceae R-7 group	-0.2426	ASV-myco-0081	Saccharomyces cerevisiae
ASV-bacte-0235	Coprococcus catus	-0.242662	ASV-myco-0804	Meyerozyma guilliermondii
ASV-bacte-0054	Agathobacter	-0.242807	ASV-myco-0003	Candida albicans
ASV-bacte-0038	Dorea longicatena	-0.242855	ASV-myco-0003	Candida albicans
ASV-bacte-0587	Slackia isoflavoniconvertens	-0.243438	ASV-myco-0006	Dipodascus australiensis
ASV-bacte-0055	Lachnoclostridium	-0.243492	ASV-myco-0253	Psathyrella candolleana
ASV-bacte-0091	Phascolarctobacterium succinatutens	-0.243975	ASV-myco-0053	Candida zeylanoides
ASV-bacte-0038	Dorea longicatena	-0.244205	ASV-myco-0138	Vishniacozyma carnescens
ASV-bacte-0058	Coprococcus 3	-0.244785	ASV-myco-0606	Schwanniomyces occidentalis
ASV-bacte-0028	Ruminococcaceae UCG-002	-0.244871	ASV-myco-0003	Candida albicans
ASV-bacte-0141	Lachnospiraceae ND3007 group	-0.245057	ASV-myco-0037	Candida albicans
ASV-bacte-0231	Flavonifractor plautii	-0.24506	ASV-myco-0028	Debaryomyces hansenii
ASV-bacte-0235	Coprococcus catus	-0.245077	ASV-myco-0040	Exophiala dermatitidis
ASV-bacte-0194	Ruminiclostridium 5	-0.245227	ASV-myco-0037	Candida albicans
ASV-bacte-0231	Flavonifractor plautii	-0.245673	ASV-myco-0002	Penicillium
ASV-bacte-0158	Dorea formicigenerans	-0.245833	ASV-myco-0606	Schwanniomyces occidentalis
ASV-bacte-0235	Coprococcus catus	-0.245913	ASV-myco-0107	Mycosphaerella tassiana
ASV-bacte-0228	Agathobacter	-0.246038	ASV-myco-0107	Mycosphaerella tassiana
ASV-bacte-0591	Lachnospiraceae	-0.246228	ASV-myco-0107	Mycosphaerella tassiana
ASV-bacte-0051	Collinsella aerofaciens	-0.24701	ASV-myco-0128	Malassezia restricta
ASV-bacte-0158	Dorea formicigenerans	-0.247119	ASV-myco-0804	Meyerozyma guilliermondii
ASV-bacte-0027	Parabacteroides merdae	-0.248196	ASV-myco-0002	Penicillium
ASV-bacte-0638	Clostridiales Family_XIII UCG-001	-0.248286	ASV-myco-0036	Candida sake
ASV-bacte-0008	Agathobacter	-0.249323	ASV-myco-0107	Mycosphaerella tassiana
ASV-bacte-0027	Parabacteroides merdae	-0.249353	ASV-myco-0028	Debaryomyces hansenii
ASV-bacte-0091	Phascolarctobacterium succinatutens	-0.2495	ASV-myco-0282	Candida tropicalis
ASV-bacte-0055	Lachnoclostridium	-0.24968	ASV-myco-0159	Batrachochytrium dendrobatidis
ASV-bacte-0058	Coprococcus 3	-0.249751	ASV-myco-0138	Vishniacozyma carnescens
ASV-bacte-0158	Dorea formicigenerans	-0.249762	ASV-myco-0107	Mycosphaerella tassiana
ASV-bacte-0141	Lachnospiraceae ND3007 group	-0.250179	ASV-myco-0003	Candida albicans
ASV-bacte-0084	Catenibacterium mitsuokai	-0.25038	ASV-myco-0081	Saccharomyces cerevisiae
ASV-bacte-0231	Flavonifractor plautii	-0.250408	ASV-myco-0064	Penicillium expansum
ASV-bacte-0134	Lachnospiraceae NK4A136 group	-0.250738	ASV-myco-0081	Saccharomyces cerevisiae
ASV-bacte-0638	Clostridiales Family_XIII UCG-001	-0.251056	ASV-myco-0081	Saccharomyces cerevisiae
ASV-bacte-0079	Lachnospiraceae	-0.251066	ASV-myco-0844	Purpureocillium lilacinum
ASV-bacte-0068	Faecalibacterium	-0.252492	ASV-myco-0107	Mycosphaerella tassiana
ASV-bacte-0591	Lachnospiraceae	-0.25268	ASV-myco-0138	Vishniacozyma carnescens
ASV-bacte-0018	Catenibacterium mitsuokai	-0.252702	ASV-myco-0035	Pichia kluyveri
ASV-bacte-0054	Agathobacter	-0.252778	ASV-myco-0081	Saccharomyces cerevisiae
ASV-bacte-0027	Parabacteroides merdae	-0.253767	ASV-myco-0064	Penicillium expansum
ASV-bacte-0060	Ruminococcaceae	-0.254619	ASV-myco-0282	Candida tropicalis
ASV-bacte-0235	Coprococcus catus	-0.254929	ASV-myco-0138	Vishniacozyma carnescens
ASV-bacte-0014	Dialister	-0.255272	ASV-myco-0005	Saccharomyces cerevisiae
ASV-bacte-0051	Collinsella aerofaciens	-0.255679	ASV-myco-0037	Candida albicans
ASV-bacte-0014	Dialister	-0.257006	ASV-myco-0001	Saccharomyces cerevisiae
ASV-bacte-0090	Prevotella 9	-0.257294	ASV-myco-0269	Malassezia sympodialis
ASV-bacte-0060	Ruminococcaceae	-0.257966	ASV-myco-0081	Saccharomyces cerevisiae
ASV-bacte-0180	Ruminococcaceae UCG-005	-0.258138	ASV-myco-0001	Saccharomyces cerevisiae
ASV-bacte-0090	Prevotella 9	-0.258465	ASV-myco-0040	Exophiala dermatitidis
ASV-bacte-0090	Prevotella 9	-0.259266	ASV-myco-0024	Torulaspora delbrueckii
ASV-bacte-0638	Clostridiales Family_XIII UCG-001	-0.259604	ASV-myco-0053	Candida zeylanoides
ASV-bacte-0008	Agathobacter	-0.259854	ASV-myco-0844	Purpureocillium lilacinum
ASV-bacte-0255	Ruminococcaceae UCG-005	-0.259986	ASV-myco-0128	Malassezia restricta
ASV-bacte-0039	Blautia	-0.260499	ASV-myco-0146	Aspergillus candidus
ASV-bacte-0051	Collinsella aerofaciens	-0.260875	ASV-myco-0138	Vishniacozyma carnescens
ASV-bacte-0241	Lachnoclostridium	-0.260893	ASV-myco-0657	Saccharomyces cerevisiae
ASV-bacte-0237	Chris;tensenellaceae R-7 group	-0.261572	ASV-myco-0037	Candida albicans
ASV-bacte-0079	Lachnospiraceae	-0.262447	ASV-myco-0804	Meyerozyma guilliermondii
ASV-bacte-0228	Agathobacter	-0.262669	ASV-myco-0138	Vishniacozyma carnescens
ASV-bacte-0002	Faecalibacterium prausnitzii	-0.263262	ASV-myco-0138	Vishniacozyma carnescens
ASV-bacte-0141	Lachnospiraceae ND3007 group	-0.264173	ASV-myco-0138	Vishniacozyma carnescens
ASV-bacte-0057	Prevotella 9	-0.265116	ASV-myco-0606	Schwanniomyces occidentalis
ASV-bacte-0094	Ruminococcaceae	-0.265221	ASV-myco-0035	Pichia kluyveri
ASV-bacte-0255	Ruminococcaceae UCG-005	-0.265381	ASV-myco-0003	Candida albicans
ASV-bacte-0231	Flavonifractor plautii	-0.265959	ASV-myco-0042	Cantharellales fam Incertae sedis
ASV-bacte-0011	Prevotella 9	-0.267356	ASV-myco-0844	Purpureocillium lilacinum
ASV-bacte-0194	Ruminiclostridium 5	-0.267912	ASV-myco-0107	Mycosphaerella tassiana
ASV-bacte-0025	Prevotella 9	-0.2683	ASV-myco-0804	Meyerozyma guilliermondii
ASV-bacte-0027	Parabacteroides merdae	-0.268394	ASV-myco-0042	Cantharellales fam Incertae sedis
ASV-bacte-0194	Ruminiclostridium 5	-0.268814	ASV-myco-0804	Meyerozyma guilliermondii
ASV-bacte-0068	Faecalibacterium	-0.268932	ASV-myco-0804	Meyerozyma guilliermondii
ASV-bacte-0532	Alloprevotella	-0.269837	ASV-myco-0128	Malassezia restricta
ASV-bacte-0018	Catenibacterium mitsuokai	-0.269931	ASV-myco-0146	Aspergillus candidus
ASV-bacte-0235	Coprococcus catus	-0.27068	ASV-myco-0081	Saccharomyces cerevisiae
ASV-bacte-0028	Ruminococcaceae UCG-002	-0.272692	ASV-myco-0107	Mycosphaerella tassiana
ASV-bacte-0001	Faecalibacterium	-0.274725	ASV-myco-0937	Vishniacozyma victoriae
ASV-bacte-0237	Chris;tensenellaceae R-7 group	-0.275252	ASV-myco-0606	Schwanniomyces occidentalis
ASV-bacte-0358	Lachnospiraceae	-0.275277	ASV-myco-0001	Saccharomyces cerevisiae
ASV-bacte-0255	Ruminococcaceae UCG-005	-0.275717	ASV-myco-0058	Candida sake
ASV-bacte-0035	Lachnospiraceae NK4A136 group	-0.276158	ASV-myco-0005	Saccharomyces cerevisiae
ASV-bacte-0051	Collinsella aerofaciens	-0.276576	ASV-myco-0107	Mycosphaerella tassiana
ASV-bacte-0091	Phascolarctobacterium succinatutens	-0.276602	ASV-myco-0146	Aspergillus candidus
ASV-bacte-0028	Ruminococcaceae UCG-002	-0.277107	ASV-myco-0804	Meyerozyma guilliermondii
ASV-bacte-0020	Prevotella 9	-0.277417	ASV-myco-0058	Candida sake
ASV-bacte-0035	Lachnospiraceae NK4A136 group	-0.277646	ASV-myco-0003	Candida albicans
ASV-bacte-0158	Dorea formicigenerans	-0.278045	ASV-myco-0138	Vishniacozyma carnescens
ASV-bacte-0094	Ruminococcaceae	-0.278242	ASV-myco-0804	Meyerozyma guilliermondii
ASV-bacte-0091	Phascolarctobacterium succinatutens	-0.279546	ASV-myco-0037	Candida albicans
ASV-bacte-0255	Ruminococcaceae UCG-005	-0.279982	ASV-myco-0844	Purpureocillium lilacinum
ASV-bacte-0638	Clostridiales Family_XIII UCG-001	-0.280159	ASV-myco-0035	Pichia kluyveri
ASV-bacte-0094	Ruminococcaceae	-0.281099	ASV-myco-0005	Saccharomyces cerevisiae
ASV-bacte-0051	Collinsella aerofaciens	-0.28147	ASV-myco-0058	Candida sake
ASV-bacte-0180	Ruminococcaceae UCG-005	-0.281559	ASV-myco-0844	Purpureocillium lilacinum
ASV-bacte-0532	Alloprevotella	-0.281889	ASV-myco-0657	Saccharomyces cerevisiae
ASV-bacte-0020	Prevotella 9	-0.281955	ASV-myco-0081	Saccharomyces cerevisiae
ASV-bacte-0057	Prevotella 9	-0.282224	ASV-myco-0047	Malassezia restricta
ASV-bacte-0198	Roseburia	-0.282595	ASV-myco-0081	Saccharomyces cerevisiae
ASV-bacte-0058	Coprococcus 3	-0.282936	ASV-myco-0081	Saccharomyces cerevisiae
ASV-bacte-0068	Faecalibacterium	-0.283092	ASV-myco-0138	Vishniacozyma carnescens
ASV-bacte-0038	Dorea longicatena	-0.283206	ASV-myco-0006	Dipodascus australiensis
ASV-bacte-0206	Lachnospiraceae	-0.283889	ASV-myco-0606	Schwanniomyces occidentalis
ASV-bacte-0180	Ruminococcaceae UCG-005	-0.284132	ASV-myco-0005	Saccharomyces cerevisiae
ASV-bacte-0051	Collinsella aerofaciens	-0.284513	ASV-myco-0035	Pichia kluyveri
ASV-bacte-0011	Prevotella 9	-0.284728	ASV-myco-0058	Candida sake
ASV-bacte-0011	Prevotella 9	-0.284915	ASV-myco-0053	Candida zeylanoides
ASV-bacte-0038	Dorea longicatena	-0.285016	ASV-myco-0657	Saccharomyces cerevisiae
ASV-bacte-0035	Lachnospiraceae NK4A136 group	-0.285301	ASV-myco-0937	Vishniacozyma victoriae
ASV-bacte-0035	Lachnospiraceae NK4A136 group	-0.286104	ASV-myco-0138	Vishniacozyma carnescens
ASV-bacte-0020	Prevotella 9	-0.286255	ASV-myco-0036	Candida sake
ASV-bacte-0039	Blautia	-0.287255	ASV-myco-0040	Exophiala dermatitidis
ASV-bacte-0018	Catenibacterium mitsuokai	-0.287856	ASV-myco-0804	Meyerozyma guilliermondii
ASV-bacte-0018	Catenibacterium mitsuokai	-0.288021	ASV-myco-0269	Malassezia sympodialis
ASV-bacte-0057	Prevotella 9	-0.288697	ASV-myco-0035	Pichia kluyveri
ASV-bacte-0018	Catenibacterium mitsuokai	-0.289338	ASV-myco-0058	Candida sake
ASV-bacte-0194	Ruminiclostridium 5	-0.289404	ASV-myco-0138	Vishniacozyma carnescens
ASV-bacte-0591	Lachnospiraceae	-0.289988	ASV-myco-0804	Meyerozyma guilliermondii
ASV-bacte-0014	Dialister	-0.290393	ASV-myco-0844	Purpureocillium lilacinum
ASV-bacte-0051	Collinsella aerofaciens	-0.290459	ASV-myco-0081	Saccharomyces cerevisiae
ASV-bacte-0051	Collinsella aerofaciens	-0.290548	ASV-myco-0282	Candida tropicalis
ASV-bacte-0051	Collinsella aerofaciens	-0.291641	ASV-myco-0036	Candida sake
ASV-bacte-0025	Prevotella 9	-0.291797	ASV-myco-0081	Saccharomyces cerevisiae
ASV-bacte-0039	Blautia	-0.292001	ASV-myco-0024	Torulaspora delbrueckii
ASV-bacte-0039	Blautia	-0.292186	ASV-myco-0269	Malassezia sympodialis
ASV-bacte-0228	Agathobacter	-0.293264	ASV-myco-0804	Meyerozyma guilliermondii
ASV-bacte-0011	Prevotella 9	-0.29373	ASV-myco-0036	Candida sake
ASV-bacte-0141	Lachnospiraceae ND3007 group	-0.293944	ASV-myco-0657	Saccharomyces cerevisiae
ASV-bacte-0018	Catenibacterium mitsuokai	-0.294779	ASV-myco-0036	Candida sake
ASV-bacte-0018	Catenibacterium mitsuokai	-0.295016	ASV-myco-0024	Torulaspora delbrueckii
ASV-bacte-0255	Ruminococcaceae UCG-005	-0.295297	ASV-myco-0036	Candida sake
ASV-bacte-0091	Phascolarctobacterium succinatutens	-0.295672	ASV-myco-0269	Malassezia sympodialis
ASV-bacte-0057	Prevotella 9	-0.296935	ASV-myco-0282	Candida tropicalis
ASV-bacte-0235	Coprococcus catus	-0.29696	ASV-myco-0047	Malassezia restricta
ASV-bacte-0141	Lachnospiraceae ND3007 group	-0.297313	ASV-myco-0081	Saccharomyces cerevisiae
ASV-bacte-0018	Catenibacterium mitsuokai	-0.298961	ASV-myco-0040	Exophiala dermatitidis
ASV-bacte-0018	Catenibacterium mitsuokai	-0.299408	ASV-myco-0037	Candida albicans
ASV-bacte-0038	Dorea longicatena	-0.300035	ASV-myco-0269	Malassezia sympodialis
ASV-bacte-0532	Alloprevotella	-0.301602	ASV-myco-0003	Candida albicans
ASV-bacte-0094	Ruminococcaceae	-0.301723	ASV-myco-0081	Saccharomyces cerevisiae
ASV-bacte-0091	Phascolarctobacterium succinatutens	-0.302022	ASV-myco-0024	Torulaspora delbrueckii
ASV-bacte-0194	Ruminiclostridium 5	-0.302255	ASV-myco-0606	Schwanniomyces occidentalis
ASV-bacte-0014	Dialister	-0.302896	ASV-myco-0035	Pichia kluyveri
ASV-bacte-0008	Agathobacter	-0.303031	ASV-myco-0058	Candida sake
ASV-bacte-0057	Prevotella 9	-0.303169	ASV-myco-0804	Meyerozyma guilliermondii
ASV-bacte-0094	Ruminococcaceae	-0.303564	ASV-myco-0844	Purpureocillium lilacinum
ASV-bacte-0235	Coprococcus catus	-0.303613	ASV-myco-0037	Candida albicans
ASV-bacte-0591	Lachnospiraceae	-0.303948	ASV-myco-0081	Saccharomyces cerevisiae
ASV-bacte-0020	Prevotella 9	-0.304067	ASV-myco-0053	Candida zeylanoides
ASV-bacte-0023	Bacteroides vulgatus	-0.304755	ASV-myco-0159	Batrachochytrium dendrobatidis
ASV-bacte-0091	Phascolarctobacterium succinatutens	-0.304796	ASV-myco-0040	Exophiala dermatitidis
ASV-bacte-0638	Clostridiales Family_XIII UCG-001	-0.305455	ASV-myco-0804	Meyerozyma guilliermondii
ASV-bacte-0175	Butyricicoccus	-0.305601	ASV-myco-0606	Schwanniomyces occidentalis
ASV-bacte-0028	Ruminococcaceae UCG-002	-0.306483	ASV-myco-0138	Vishniacozyma carnescens
ASV-bacte-0090	Prevotella 9	-0.307228	ASV-myco-0047	Malassezia restricta
ASV-bacte-0051	Collinsella aerofaciens	-0.308167	ASV-myco-0047	Malassezia restricta
ASV-bacte-0020	Prevotella 9	-0.30989	ASV-myco-0035	Pichia kluyveri
ASV-bacte-0057	Prevotella 9	-0.313111	ASV-myco-0058	Candida sake
ASV-bacte-0255	Ruminococcaceae UCG-005	-0.313475	ASV-myco-0053	Candida zeylanoides
ASV-bacte-0008	Agathobacter	-0.314384	ASV-myco-0036	Candida sake
ASV-bacte-0018	Catenibacterium mitsuokai	-0.314485	ASV-myco-0282	Candida tropicalis
ASV-bacte-0094	Ruminococcaceae	-0.314603	ASV-myco-0001	Saccharomyces cerevisiae
ASV-bacte-0008	Agathobacter	-0.315109	ASV-myco-0053	Candida zeylanoides
ASV-bacte-0014	Dialister	-0.316632	ASV-myco-0081	Saccharomyces cerevisiae
ASV-bacte-0038	Dorea longicatena	-0.316791	ASV-myco-0024	Torulaspora delbrueckii
ASV-bacte-0057	Prevotella 9	-0.316873	ASV-myco-0036	Candida sake
ASV-bacte-0014	Dialister	-0.317677	ASV-myco-0804	Meyerozyma guilliermondii
ASV-bacte-0091	Phascolarctobacterium succinatutens	-0.318098	ASV-myco-0606	Schwanniomyces occidentalis
ASV-bacte-0038	Dorea longicatena	-0.318163	ASV-myco-0606	Schwanniomyces occidentalis
ASV-bacte-0038	Dorea longicatena	-0.319226	ASV-myco-0146	Aspergillus candidus
ASV-bacte-0532	Alloprevotella	-0.322548	ASV-myco-0804	Meyerozyma guilliermondii
ASV-bacte-0036	Streptococcus	-0.322675	ASV-myco-0159	Batrachochytrium dendrobatidis
ASV-bacte-0532	Alloprevotella	-0.323909	ASV-myco-0107	Mycosphaerella tassiana
ASV-bacte-0051	Collinsella aerofaciens	-0.324473	ASV-myco-0053	Candida zeylanoides
ASV-bacte-0011	Prevotella 9	-0.324786	ASV-myco-0081	Saccharomyces cerevisiae
ASV-bacte-0175	Butyricicoccus	-0.326147	ASV-myco-0047	Malassezia restricta
ASV-bacte-0038	Dorea longicatena	-0.326643	ASV-myco-0040	Exophiala dermatitidis
ASV-bacte-0023	Bacteroides vulgatus	-0.327049	ASV-myco-0253	Psathyrella candolleana
ASV-bacte-0018	Catenibacterium mitsuokai	-0.32844	ASV-myco-0053	Candida zeylanoides
ASV-bacte-0158	Dorea formicigenerans	-0.329289	ASV-myco-0081	Saccharomyces cerevisiae
ASV-bacte-0206	Lachnospiraceae	-0.330415	ASV-myco-0037	Candida albicans
ASV-bacte-0194	Ruminiclostridium 5	-0.331522	ASV-myco-0081	Saccharomyces cerevisiae
ASV-bacte-0001	Faecalibacterium	-0.33238	ASV-myco-0657	Saccharomyces cerevisiae
ASV-bacte-0206	Lachnospiraceae	-0.334871	ASV-myco-0047	Malassezia restricta
ASV-bacte-0228	Agathobacter	-0.335355	ASV-myco-0081	Saccharomyces cerevisiae
ASV-bacte-0358	Lachnospiraceae	-0.336511	ASV-myco-0657	Saccharomyces cerevisiae
ASV-bacte-0054	Agathobacter	-0.337046	ASV-myco-0657	Saccharomyces cerevisiae
ASV-bacte-0175	Butyricicoccus	-0.338345	ASV-myco-0037	Candida albicans
ASV-bacte-0026	Subdoligranulum variabile	-0.33962	ASV-myco-0937	Vishniacozyma victoriae
ASV-bacte-0057	Prevotella 9	-0.341272	ASV-myco-0053	Candida zeylanoides
ASV-bacte-0051	Collinsella aerofaciens	-0.341662	ASV-myco-0804	Meyerozyma guilliermondii
ASV-bacte-0036	Streptococcus	-0.34249	ASV-myco-0253	Psathyrella candolleana
ASV-bacte-0051	Collinsella aerofaciens	-0.342821	ASV-myco-0606	Schwanniomyces occidentalis
ASV-bacte-0002	Faecalibacterium prausnitzii	-0.342884	ASV-myco-0081	Saccharomyces cerevisiae
ASV-bacte-0020	Prevotella 9	-0.344197	ASV-myco-0804	Meyerozyma guilliermondii
ASV-bacte-0010	Faecalibacterium CM04-06	-0.345945	ASV-myco-0657	Saccharomyces cerevisiae
ASV-bacte-0010	Faecalibacterium CM04-06	-0.346202	ASV-myco-0937	Vishniacozyma victoriae
ASV-bacte-0079	Lachnospiraceae	-0.347381	ASV-myco-0081	Saccharomyces cerevisiae
ASV-bacte-0060	Ruminococcaceae	-0.347907	ASV-myco-0058	Candida sake
ASV-bacte-0235	Coprococcus catus	-0.348119	ASV-myco-0606	Schwanniomyces occidentalis
ASV-bacte-0060	Ruminococcaceae	-0.353458	ASV-myco-0036	Candida sake
ASV-bacte-0175	Butyricicoccus	-0.354012	ASV-myco-0146	Aspergillus candidus
ASV-bacte-0255	Ruminococcaceae UCG-005	-0.35417	ASV-myco-0107	Mycosphaerella tassiana
ASV-bacte-0068	Faecalibacterium	-0.354866	ASV-myco-0081	Saccharomyces cerevisiae
ASV-bacte-0091	Phascolarctobacterium succinatutens	-0.360133	ASV-myco-0047	Malassezia restricta
ASV-bacte-0180	Ruminococcaceae UCG-005	-0.361142	ASV-myco-0081	Saccharomyces cerevisiae
ASV-bacte-0026	Subdoligranulum variabile	-0.36223	ASV-myco-0657	Saccharomyces cerevisiae
ASV-bacte-0060	Ruminococcaceae	-0.363603	ASV-myco-0053	Candida zeylanoides
ASV-bacte-0035	Lachnospiraceae NK4A136 group	-0.366392	ASV-myco-0657	Saccharomyces cerevisiae
ASV-bacte-0175	Butyricicoccus	-0.36659	ASV-myco-0269	Malassezia sympodialis
ASV-bacte-0255	Ruminococcaceae UCG-005	-0.366744	ASV-myco-0138	Vishniacozyma carnescens
ASV-bacte-0018	Catenibacterium mitsuokai	-0.366925	ASV-myco-0606	Schwanniomyces occidentalis
ASV-bacte-0008	Agathobacter	-0.367906	ASV-myco-0081	Saccharomyces cerevisiae
ASV-bacte-0358	Lachnospiraceae	-0.369932	ASV-myco-0937	Vishniacozyma victoriae
ASV-bacte-0028	Ruminococcaceae UCG-002	-0.373947	ASV-myco-0081	Saccharomyces cerevisiae
ASV-bacte-0035	Lachnospiraceae NK4A136 group	-0.374665	ASV-myco-0081	Saccharomyces cerevisiae
ASV-bacte-0532	Alloprevotella	-0.374977	ASV-myco-0138	Vishniacozyma carnescens
ASV-bacte-0206	Lachnospiraceae	-0.376017	ASV-myco-0146	Aspergillus candidus
ASV-bacte-0175	Butyricicoccus	-0.376385	ASV-myco-0024	Torulaspora delbrueckii
ASV-bacte-0231	Flavonifractor plautii	-0.376463	ASV-myco-0159	Batrachochytrium dendrobatidis
ASV-bacte-0060	Ruminococcaceae	-0.377137	ASV-myco-0035	Pichia kluyveri
ASV-bacte-0231	Flavonifractor plautii	-0.377371	ASV-myco-0253	Psathyrella candolleana
ASV-bacte-0027	Parabacteroides merdae	-0.380015	ASV-myco-0159	Batrachochytrium dendrobatidis
ASV-bacte-0175	Butyricicoccus	-0.380077	ASV-myco-0040	Exophiala dermatitidis
ASV-bacte-0060	Ruminococcaceae	-0.380449	ASV-myco-0804	Meyerozyma guilliermondii
ASV-bacte-0027	Parabacteroides merdae	-0.381409	ASV-myco-0253	Psathyrella candolleana
ASV-bacte-0011	Prevotella 9	-0.390048	ASV-myco-0035	Pichia kluyveri
ASV-bacte-0038	Dorea longicatena	-0.392145	ASV-myco-0037	Candida albicans
ASV-bacte-0255	Ruminococcaceae UCG-005	-0.39286	ASV-myco-0035	Pichia kluyveri
ASV-bacte-0206	Lachnospiraceae	-0.394158	ASV-myco-0269	Malassezia sympodialis
ASV-bacte-0011	Prevotella 9	-0.394282	ASV-myco-0804	Meyerozyma guilliermondii
ASV-bacte-0018	Catenibacterium mitsuokai	-0.394761	ASV-myco-0047	Malassezia restricta
ASV-bacte-0587	Slackia isoflavoniconvertens	-0.400994	ASV-myco-0146	Aspergillus candidus
ASV-bacte-0008	Agathobacter	-0.402216	ASV-myco-0035	Pichia kluyveri
ASV-bacte-0206	Lachnospiraceae	-0.402916	ASV-myco-0024	Torulaspora delbrueckii
ASV-bacte-0206	Lachnospiraceae	-0.405129	ASV-myco-0040	Exophiala dermatitidis
ASV-bacte-0587	Slackia isoflavoniconvertens	-0.411096	ASV-myco-0037	Candida albicans
ASV-bacte-0587	Slackia isoflavoniconvertens	-0.41587	ASV-myco-0606	Schwanniomyces occidentalis
ASV-bacte-0587	Slackia isoflavoniconvertens	-0.416839	ASV-myco-0269	Malassezia sympodialis
ASV-bacte-0008	Agathobacter	-0.426463	ASV-myco-0804	Meyerozyma guilliermondii
ASV-bacte-0587	Slackia isoflavoniconvertens	-0.428374	ASV-myco-0024	Torulaspora delbrueckii
ASV-bacte-0587	Slackia isoflavoniconvertens	-0.432866	ASV-myco-0047	Malassezia restricta
ASV-bacte-0587	Slackia isoflavoniconvertens	-0.433669	ASV-myco-0040	Exophiala dermatitidis
ASV-bacte-0532	Alloprevotella	-0.469292	ASV-myco-0081	Saccharomyces cerevisiae
ASV-bacte-0255	Ruminococcaceae UCG-005	-0.478078	ASV-myco-0804	Meyerozyma guilliermondii
ASV-bacte-0255	Ruminococcaceae UCG-005	-0.498545	ASV-myco-0081	Saccharomyces cerevisiae
