# Supplementary material for: Interactions among the mycobiome, bacteriome, inflammation, and diet in people living with HIV
Source: Gut Microbes. 2022 Jun 23;14(1):2089002. doi: 10.1080/19490976.2022.2089002 (PMC9235884; doi:10.1080/19490976.2022.2089002)
Supplement: Supplemental Material [file KGMI_A_2089002_SM7564.zip › SupplementaryMaterials/TableS3.xls]

## Sheet: Hoja1
Table S3: Association index between mycobiome and bacteriome in HIV- group
ASV-bacteriome	Taxonomy_bacteriome	association index (r)	ASV-mycobiome	Taxonomy_mycobiome
ASV-bacte-0045	Lachnoclostridium	0.816549	ASV-myco-0118	Kwoniella botswanensis
ASV-bacte-0041	Bacteroides uniformis	0.812978	ASV-myco-0118	Kwoniella botswanensis
ASV-bacte-0041	Bacteroides uniformis	0.791839	ASV-myco-0054	Meyerozyma guilliermondii
ASV-bacte-0045	Lachnoclostridium	0.786119	ASV-myco-0029	Rhodotorula mucilaginosa
ASV-bacte-0045	Lachnoclostridium	0.78425	ASV-myco-0082	Malassezia restricta
ASV-bacte-0045	Lachnoclostridium	0.782125	ASV-myco-0054	Meyerozyma guilliermondii
ASV-bacte-0041	Bacteroides uniformis	0.779912	ASV-myco-0082	Malassezia restricta
ASV-bacte-0041	Bacteroides uniformis	0.778814	ASV-myco-0029	Rhodotorula mucilaginosa
ASV-bacte-0117	Oscillibacter	0.739548	ASV-myco-0118	Kwoniella botswanensis
ASV-bacte-0117	Oscillibacter	0.735479	ASV-myco-0029	Rhodotorula mucilaginosa
ASV-bacte-0117	Oscillibacter	0.726306	ASV-myco-0082	Malassezia restricta
ASV-bacte-0117	Oscillibacter	0.725053	ASV-myco-0054	Meyerozyma guilliermondii
ASV-bacte-0045	Lachnoclostridium	0.724504	ASV-myco-0047	Malassezia restricta
ASV-bacte-0007	Subdoligranulum	0.721233	ASV-myco-0118	Kwoniella botswanensis
ASV-bacte-0041	Bacteroides uniformis	0.710197	ASV-myco-0160	Naganishia friedmannii
ASV-bacte-0007	Subdoligranulum	0.696822	ASV-myco-0054	Meyerozyma guilliermondii
ASV-bacte-0007	Subdoligranulum	0.694964	ASV-myco-0029	Rhodotorula mucilaginosa
ASV-bacte-0007	Subdoligranulum	0.693724	ASV-myco-0082	Malassezia restricta
ASV-bacte-0041	Bacteroides uniformis	0.678588	ASV-myco-0047	Malassezia restricta
ASV-bacte-0041	Bacteroides uniformis	0.662099	ASV-myco-0221	Psathyrella candolleana
ASV-bacte-0070	Bifidobacterium	0.648093	ASV-myco-0276	Candida quercitrusa
ASV-bacte-0010	Faecalibacterium CM04-06	0.637179	ASV-myco-0257	Saccharomyces cerevisiae
ASV-bacte-0041	Bacteroides uniformis	0.634767	ASV-myco-0792	Fusarium
ASV-bacte-0058	Coprococcus comes	0.632156	ASV-myco-0058	Candida sake
ASV-bacte-0117	Oscillibacter	0.629118	ASV-myco-0047	Malassezia restricta
ASV-bacte-0070	Bifidobacterium	0.62911	ASV-myco-0006	Dipodascus australiensis
ASV-bacte-0070	Bifidobacterium	0.624068	ASV-myco-0052	Dipodascaceae
ASV-bacte-0007	Subdoligranulum	0.622696	ASV-myco-0047	Malassezia restricta
ASV-bacte-0045	Lachnoclostridium	0.619295	ASV-myco-0599	Phoma saxea
ASV-bacte-0027	Parabacteroides merdae	0.619099	ASV-myco-0257	Saccharomyces cerevisiae
ASV-bacte-0117	Oscillibacter	0.615347	ASV-myco-0599	Phoma saxea
ASV-bacte-0245	Odoribacter splanchnicus	0.615153	ASV-myco-0118	Kwoniella botswanensis
ASV-bacte-0002	Faecalibacterium prausnitzii	0.614073	ASV-myco-0058	Candida sake
ASV-bacte-0080	Lachnoclostridium	0.612926	ASV-myco-0118	Kwoniella botswanensis
ASV-bacte-0070	Bifidobacterium	0.608193	ASV-myco-0051	Dipodascaceae
ASV-bacte-0050	Bacteroides	0.606051	ASV-myco-0118	Kwoniella botswanensis
ASV-bacte-0045	Lachnoclostridium	0.602267	ASV-myco-0160	Naganishia friedmannii
ASV-bacte-0051	Collinsella aerofaciens	0.599804	ASV-myco-0345	Saccharomyces cerevisiae
ASV-bacte-0045	Lachnoclostridium	0.596696	ASV-myco-0221	Psathyrella candolleana
ASV-bacte-0245	Odoribacter splanchnicus	0.593246	ASV-myco-0054	Meyerozyma guilliermondii
ASV-bacte-0051	Collinsella aerofaciens	0.588595	ASV-myco-0332	Penicillium
ASV-bacte-0080	Lachnoclostridium	0.587936	ASV-myco-0047	Malassezia restricta
ASV-bacte-0245	Odoribacter splanchnicus	0.582745	ASV-myco-0082	Malassezia restricta
ASV-bacte-0051	Collinsella aerofaciens	0.581253	ASV-myco-0006	Dipodascus australiensis
ASV-bacte-0051	Collinsella aerofaciens	0.580898	ASV-myco-0189	Penicillium citrinum
ASV-bacte-0080	Lachnoclostridium	0.579832	ASV-myco-0082	Malassezia restricta
ASV-bacte-0272	Ruminiclostridium 6	0.578906	ASV-myco-0186	Malassezia globosa
ASV-bacte-0080	Lachnoclostridium	0.578768	ASV-myco-0029	Rhodotorula mucilaginosa
ASV-bacte-0245	Odoribacter splanchnicus	0.578141	ASV-myco-0029	Rhodotorula mucilaginosa
ASV-bacte-0050	Bacteroides	0.577362	ASV-myco-0054	Meyerozyma guilliermondii
ASV-bacte-0021	Ruminococcaceae_UCG-002	0.571367	ASV-myco-0345	Saccharomyces cerevisiae
ASV-bacte-0050	Bacteroides	0.571165	ASV-myco-0082	Malassezia restricta
ASV-bacte-0245	Odoribacter splanchnicus	0.56909	ASV-myco-0160	Naganishia friedmannii
ASV-bacte-0080	Lachnoclostridium	0.568599	ASV-myco-0054	Meyerozyma guilliermondii
ASV-bacte-0041	Bacteroides uniformis	0.568463	ASV-myco-0697	Aspergillus penicillioides
ASV-bacte-0007	Subdoligranulum	0.567443	ASV-myco-0160	Naganishia friedmannii
ASV-bacte-0050	Bacteroides	0.565972	ASV-myco-0029	Rhodotorula mucilaginosa
ASV-bacte-0010	Faecalibacterium CM04-06	0.562966	ASV-myco-0276	Candida quercitrusa
ASV-bacte-0070	Bifidobacterium	0.559496	ASV-myco-0522	Pichia kluyveri
ASV-bacte-0045	Lachnoclostridium	0.558951	ASV-myco-0792	Fusarium
ASV-bacte-0010	Faecalibacterium CM04-06	0.557451	ASV-myco-0175	Penicillium glabrum
ASV-bacte-0041	Bacteroides uniformis	0.55503	ASV-myco-0599	Phoma saxea
ASV-bacte-0070	Bifidobacterium	0.552199	ASV-myco-0175	Penicillium glabrum
ASV-bacte-0245	Odoribacter splanchnicus	0.547099	ASV-myco-0221	Psathyrella candolleana
ASV-bacte-0021	Ruminococcaceae_UCG-002	0.546092	ASV-myco-0332	Penicillium
ASV-bacte-0027	Parabacteroides merdae	0.54517	ASV-myco-0276	Candida quercitrusa
ASV-bacte-0007	Subdoligranulum	0.543973	ASV-myco-0221	Psathyrella candolleana
ASV-bacte-0021	Ruminococcaceae_UCG-002	0.542452	ASV-myco-0189	Penicillium citrinum
ASV-bacte-0051	Collinsella aerofaciens	0.542252	ASV-myco-0052	Dipodascaceae
ASV-bacte-0021	Ruminococcaceae_UCG-002	0.539818	ASV-myco-0006	Dipodascus australiensis
ASV-bacte-0041	Bacteroides uniformis	0.538027	ASV-myco-0064	Penicillium expansum
ASV-bacte-0070	Bifidobacterium	0.537116	ASV-myco-0466	Hypocreales_fam_Incertae_sedis
ASV-bacte-0050	Bacteroides	0.536892	ASV-myco-0160	Naganishia friedmannii
ASV-bacte-0070	Bifidobacterium	0.536255	ASV-myco-0257	Saccharomyces cerevisiae
ASV-bacte-0050	Bacteroides	0.536145	ASV-myco-0221	Psathyrella candolleana
ASV-bacte-0070	Bifidobacterium	0.533848	ASV-myco-0345	Saccharomyces cerevisiae
ASV-bacte-0051	Collinsella aerofaciens	0.533492	ASV-myco-0022	Penicillium expansum
ASV-bacte-0070	Bifidobacterium	0.531601	ASV-myco-0430	Vishniacozyma victoriae
ASV-bacte-0001	Faecalibacterium	0.531409	ASV-myco-0186	Malassezia globosa
ASV-bacte-0050	Bacteroides	0.53029	ASV-myco-0047	Malassezia restricta
ASV-bacte-0123	Blautia obeum	0.530263	ASV-myco-0599	Phoma saxea
ASV-bacte-0007	Subdoligranulum	0.529991	ASV-myco-0599	Phoma saxea
ASV-bacte-0074	Lachnospira	0.526369	ASV-myco-0186	Malassezia globosa
ASV-bacte-0051	Collinsella aerofaciens	0.525897	ASV-myco-0393	Trichoderma scalesiae
ASV-bacte-0027	Parabacteroides merdae	0.523879	ASV-myco-0175	Penicillium glabrum
ASV-bacte-0051	Collinsella aerofaciens	0.522316	ASV-myco-0380	Saccharomyces cerevisiae
ASV-bacte-0070	Bifidobacterium	0.520841	ASV-myco-0146	Aspergillus candidus
ASV-bacte-0070	Bifidobacterium	0.520439	ASV-myco-0166	Pichia kluyveri
ASV-bacte-0245	Odoribacter splanchnicus	0.520337	ASV-myco-0047	Malassezia restricta
ASV-bacte-0070	Bifidobacterium	0.519101	ASV-myco-0393	Trichoderma scalesiae
ASV-bacte-0245	Odoribacter splanchnicus	0.517	ASV-myco-0792	Fusarium
ASV-bacte-0007	Subdoligranulum	0.516196	ASV-myco-0792	Fusarium
ASV-bacte-0123	Blautia obeum	0.515777	ASV-myco-0186	Malassezia globosa
ASV-bacte-0015	Bacteroides uniformis	0.514291	ASV-myco-0332	Penicillium
ASV-bacte-0015	Bacteroides uniformis	0.513419	ASV-myco-0345	Saccharomyces cerevisiae
ASV-bacte-0045	Lachnoclostridium	0.510072	ASV-myco-0697	Aspergillus penicillioides
ASV-bacte-0117	Oscillibacter	0.506549	ASV-myco-0160	Naganishia friedmannii
ASV-bacte-0015	Bacteroides uniformis	0.503605	ASV-myco-0189	Penicillium citrinum
ASV-bacte-0123	Blautia obeum	0.503399	ASV-myco-0029	Rhodotorula mucilaginosa
ASV-bacte-0070	Bifidobacterium	0.502055	ASV-myco-0189	Penicillium citrinum
ASV-bacte-0050	Bacteroides	0.498822	ASV-myco-0792	Fusarium
ASV-bacte-0027	Parabacteroides merdae	0.498052	ASV-myco-0522	Pichia kluyveri
ASV-bacte-0045	Lachnoclostridium	0.495105	ASV-myco-0064	Penicillium expansum
ASV-bacte-0010	Faecalibacterium CM04-06	0.494814	ASV-myco-0522	Pichia kluyveri
ASV-bacte-0058	Coprococcus comes	0.493993	ASV-myco-0208	Alternaria alternata
ASV-bacte-0010	Faecalibacterium CM04-06	0.493372	ASV-myco-0166	Pichia kluyveri
ASV-bacte-0070	Bifidobacterium	0.489588	ASV-myco-0332	Penicillium
ASV-bacte-0015	Bacteroides uniformis	0.487827	ASV-myco-0006	Dipodascus australiensis
ASV-bacte-0051	Collinsella aerofaciens	0.485831	ASV-myco-0276	Candida quercitrusa
ASV-bacte-0051	Collinsella aerofaciens	0.48434	ASV-myco-0522	Pichia kluyveri
ASV-bacte-0070	Bifidobacterium	0.480315	ASV-myco-0022	Penicillium expansum
ASV-bacte-0123	Blautia obeum	0.480133	ASV-myco-0082	Malassezia restricta
ASV-bacte-0021	Ruminococcaceae_UCG-002	0.478774	ASV-myco-0393	Trichoderma scalesiae
ASV-bacte-0021	Ruminococcaceae_UCG-002	0.477388	ASV-myco-0052	Dipodascaceae
ASV-bacte-0080	Lachnoclostridium	0.473234	ASV-myco-0599	Phoma saxea
ASV-bacte-0021	Ruminococcaceae_UCG-002	0.472919	ASV-myco-0022	Penicillium expansum
ASV-bacte-0123	Blautia obeum	0.472266	ASV-myco-0054	Meyerozyma guilliermondii
ASV-bacte-0007	Subdoligranulum	0.472146	ASV-myco-0697	Aspergillus penicillioides
ASV-bacte-0015	Bacteroides uniformis	0.469919	ASV-myco-0022	Penicillium expansum
ASV-bacte-0015	Bacteroides uniformis	0.468111	ASV-myco-0380	Saccharomyces cerevisiae
ASV-bacte-0021	Ruminococcaceae_UCG-002	0.467233	ASV-myco-0380	Saccharomyces cerevisiae
ASV-bacte-0117	Oscillibacter	0.466507	ASV-myco-0697	Aspergillus penicillioides
ASV-bacte-0021	Ruminococcaceae_UCG-002	0.46311	ASV-myco-0522	Pichia kluyveri
ASV-bacte-0015	Bacteroides uniformis	0.460441	ASV-myco-0052	Dipodascaceae
ASV-bacte-0021	Ruminococcaceae_UCG-002	0.459075	ASV-myco-0276	Candida quercitrusa
ASV-bacte-0117	Oscillibacter	0.457913	ASV-myco-0221	Psathyrella candolleana
ASV-bacte-0027	Parabacteroides merdae	0.45415	ASV-myco-0166	Pichia kluyveri
ASV-bacte-0123	Blautia obeum	0.4538	ASV-myco-0118	Kwoniella botswanensis
ASV-bacte-0007	Subdoligranulum	0.452099	ASV-myco-0064	Penicillium expansum
ASV-bacte-0015	Bacteroides uniformis	0.452017	ASV-myco-0393	Trichoderma scalesiae
ASV-bacte-0039	Blautia	0.451921	ASV-myco-0160	Naganishia friedmannii
ASV-bacte-0080	Lachnoclostridium	0.451837	ASV-myco-0221	Psathyrella candolleana
ASV-bacte-0117	Oscillibacter	0.447322	ASV-myco-0792	Fusarium
ASV-bacte-0038	Dorea longicatena	0.445668	ASV-myco-0005	Saccharomyces cerevisiae
ASV-bacte-0123	Blautia obeum	0.441145	ASV-myco-0515	Botrytis caroliniana
ASV-bacte-0117	Oscillibacter	0.436378	ASV-myco-0064	Penicillium expansum
ASV-bacte-0002	Faecalibacterium prausnitzii	0.436252	ASV-myco-0400	Kazachstania unispora
ASV-bacte-0245	Odoribacter splanchnicus	0.435767	ASV-myco-0697	Aspergillus penicillioides
ASV-bacte-0041	Bacteroides uniformis	0.433577	ASV-myco-0698	Heterobasidion irregulare
ASV-bacte-0051	Collinsella aerofaciens	0.433273	ASV-myco-0430	Vishniacozyma victoriae
ASV-bacte-0001	Faecalibacterium	0.430694	ASV-myco-0128	Malassezia restricta
ASV-bacte-0051	Collinsella aerofaciens	0.429612	ASV-myco-0051	Dipodascaceae
ASV-bacte-0051	Collinsella aerofaciens	0.429086	ASV-myco-0500	Dipodascaceae
ASV-bacte-0070	Bifidobacterium	0.426389	ASV-myco-0500	Dipodascaceae
ASV-bacte-0058	Coprococcus comes	0.425603	ASV-myco-0068	Candida quercitrusa
ASV-bacte-0074	Lachnospira	0.424461	ASV-myco-0128	Malassezia restricta
ASV-bacte-0051	Collinsella aerofaciens	0.423146	ASV-myco-0466	Hypocreales_fam_Incertae_sedis
ASV-bacte-0074	Lachnospira	0.422838	ASV-myco-0257	Saccharomyces cerevisiae
ASV-bacte-0039	Blautia	0.422655	ASV-myco-0054	Meyerozyma guilliermondii
ASV-bacte-0070	Bifidobacterium	0.420849	ASV-myco-0418	Penicillium infrapurpureum
ASV-bacte-0117	Oscillibacter	0.419629	ASV-myco-0698	Heterobasidion irregulare
ASV-bacte-0245	Odoribacter splanchnicus	0.418295	ASV-myco-0064	Penicillium expansum
ASV-bacte-0117	Oscillibacter	0.411693	ASV-myco-0515	Botrytis caroliniana
ASV-bacte-0046	Alistipes putredinis	0.411642	ASV-myco-0052	Dipodascaceae
ASV-bacte-0050	Bacteroides	0.411083	ASV-myco-0697	Aspergillus penicillioides
ASV-bacte-0039	Blautia	0.409444	ASV-myco-0118	Kwoniella botswanensis
ASV-bacte-0123	Blautia obeum	0.408207	ASV-myco-0257	Saccharomyces cerevisiae
ASV-bacte-0051	Collinsella aerofaciens	0.406626	ASV-myco-0146	Aspergillus candidus
ASV-bacte-0001	Faecalibacterium	0.403933	ASV-myco-0192	Lepista sordida
ASV-bacte-0027	Parabacteroides merdae	0.403757	ASV-myco-0128	Malassezia restricta
ASV-bacte-0058	Coprococcus comes	0.403151	ASV-myco-0241	Penicillium bialowiezense
ASV-bacte-0080	Lachnoclostridium	0.402839	ASV-myco-0792	Fusarium
ASV-bacte-0010	Faecalibacterium CM04-06	0.402701	ASV-myco-0051	Dipodascaceae
ASV-bacte-0080	Lachnoclostridium	0.402295	ASV-myco-0160	Naganishia friedmannii
ASV-bacte-0039	Blautia	0.402093	ASV-myco-0029	Rhodotorula mucilaginosa
ASV-bacte-0050	Bacteroides	0.401639	ASV-myco-0064	Penicillium expansum
ASV-bacte-0039	Blautia	0.401342	ASV-myco-0082	Malassezia restricta
ASV-bacte-0027	Parabacteroides merdae	0.400469	ASV-myco-0345	Saccharomyces cerevisiae
ASV-bacte-0070	Bifidobacterium	0.398938	ASV-myco-0380	Saccharomyces cerevisiae
ASV-bacte-0015	Bacteroides uniformis	0.396409	ASV-myco-0522	Pichia kluyveri
ASV-bacte-0021	Ruminococcaceae_UCG-002	0.395972	ASV-myco-0500	Dipodascaceae
ASV-bacte-0046	Alistipes putredinis	0.395404	ASV-myco-0430	Vishniacozyma victoriae
ASV-bacte-0002	Faecalibacterium prausnitzii	0.394196	ASV-myco-0208	Alternaria alternata
ASV-bacte-0027	Parabacteroides merdae	0.39251	ASV-myco-0186	Malassezia globosa
ASV-bacte-0002	Faecalibacterium prausnitzii	0.391889	ASV-myco-0068	Candida quercitrusa
ASV-bacte-0021	Ruminococcaceae_UCG-002	0.390934	ASV-myco-0051	Dipodascaceae
ASV-bacte-0123	Blautia obeum	0.390499	ASV-myco-0698	Heterobasidion irregulare
ASV-bacte-0050	Bacteroides	0.388347	ASV-myco-0599	Phoma saxea
ASV-bacte-0015	Bacteroides uniformis	0.387965	ASV-myco-0276	Candida quercitrusa
ASV-bacte-0245	Odoribacter splanchnicus	0.387429	ASV-myco-0599	Phoma saxea
ASV-bacte-0039	Blautia	0.387289	ASV-myco-0430	Vishniacozyma victoriae
ASV-bacte-0002	Faecalibacterium prausnitzii	0.386265	ASV-myco-0112	Malassezia globosa
ASV-bacte-0010	Faecalibacterium CM04-06	0.384021	ASV-myco-0006	Dipodascus australiensis
ASV-bacte-0123	Blautia obeum	0.383085	ASV-myco-0175	Penicillium glabrum
ASV-bacte-0021	Ruminococcaceae_UCG-002	0.383002	ASV-myco-0466	Hypocreales_fam_Incertae_sedis
ASV-bacte-0010	Faecalibacterium CM04-06	0.38105	ASV-myco-0186	Malassezia globosa
ASV-bacte-0039	Blautia	0.37909	ASV-myco-0052	Dipodascaceae
ASV-bacte-0038	Dorea longicatena	0.377212	ASV-myco-0741	Vishniacozyma victoriae
ASV-bacte-0272	Ruminiclostridium 6	0.375528	ASV-myco-0599	Phoma saxea
ASV-bacte-0010	Faecalibacterium CM04-06	0.375164	ASV-myco-0345	Saccharomyces cerevisiae
ASV-bacte-0045	Lachnoclostridium	0.374888	ASV-myco-0698	Heterobasidion irregulare
ASV-bacte-0021	Ruminococcaceae_UCG-002	0.373154	ASV-myco-0430	Vishniacozyma victoriae
ASV-bacte-0008	Agathobacter	0.372206	ASV-myco-0221	Psathyrella candolleana
ASV-bacte-0027	Parabacteroides merdae	0.371745	ASV-myco-0006	Dipodascus australiensis
ASV-bacte-0026	Subdoligranulum variabile	0.370906	ASV-myco-0160	Naganishia friedmannii
ASV-bacte-0039	Blautia	0.367754	ASV-myco-0792	Fusarium
ASV-bacte-0002	Faecalibacterium prausnitzii	0.367468	ASV-myco-0241	Penicillium bialowiezense
ASV-bacte-0015	Bacteroides uniformis	0.366707	ASV-myco-0430	Vishniacozyma victoriae
ASV-bacte-0015	Bacteroides uniformis	0.3663	ASV-myco-0500	Dipodascaceae
ASV-bacte-0123	Blautia obeum	0.366223	ASV-myco-0166	Pichia kluyveri
ASV-bacte-0001	Faecalibacterium	0.366046	ASV-myco-0005	Saccharomyces cerevisiae
ASV-bacte-0046	Alistipes putredinis	0.365063	ASV-myco-0022	Penicillium expansum
ASV-bacte-0008	Agathobacter	0.364159	ASV-myco-0811	Kluyveromyces lactis
ASV-bacte-0135	Ruminococcaceae UCG-003	0.363879	ASV-myco-0058	Candida sake
ASV-bacte-0045	Lachnoclostridium	0.360976	ASV-myco-0515	Botrytis caroliniana
ASV-bacte-0027	Parabacteroides merdae	0.360283	ASV-myco-0051	Dipodascaceae
ASV-bacte-0007	Subdoligranulum	0.358953	ASV-myco-0698	Heterobasidion irregulare
ASV-bacte-0021	Ruminococcaceae_UCG-002	0.358387	ASV-myco-0146	Aspergillus candidus
ASV-bacte-0039	Blautia	0.35662	ASV-myco-0221	Psathyrella candolleana
ASV-bacte-0123	Blautia obeum	0.354664	ASV-myco-0047	Malassezia restricta
ASV-bacte-0039	Blautia	0.353349	ASV-myco-0697	Aspergillus penicillioides
ASV-bacte-0002	Faecalibacterium prausnitzii	0.351523	ASV-myco-0005	Saccharomyces cerevisiae
ASV-bacte-0228	Agathobacter	0.351289	ASV-myco-0058	Candida sake
ASV-bacte-0027	Parabacteroides merdae	0.351279	ASV-myco-0517	Stilbella
ASV-bacte-0088	Bilophila wadsworthia	0.350903	ASV-myco-0052	Dipodascaceae
ASV-bacte-0080	Lachnoclostridium	0.349076	ASV-myco-0064	Penicillium expansum
ASV-bacte-0028	Ruminococcaceae_UCG-002	0.348372	ASV-myco-0058	Candida sake
ASV-bacte-0015	Bacteroides uniformis	0.34832	ASV-myco-0466	Hypocreales_fam_Incertae_sedis
ASV-bacte-0010	Faecalibacterium CM04-06	0.34653	ASV-myco-0128	Malassezia restricta
ASV-bacte-0046	Alistipes putredinis	0.345618	ASV-myco-0160	Naganishia friedmannii
ASV-bacte-0041	Bacteroides uniformis	0.344527	ASV-myco-0515	Botrytis caroliniana
ASV-bacte-0015	Bacteroides uniformis	0.344254	ASV-myco-0051	Dipodascaceae
ASV-bacte-0026	Subdoligranulum variabile	0.342059	ASV-myco-0221	Psathyrella candolleana
ASV-bacte-0028	Ruminococcaceae_UCG-002	0.342027	ASV-myco-0400	Kazachstania unispora
ASV-bacte-0088	Bilophila wadsworthia	0.341629	ASV-myco-0022	Penicillium expansum
ASV-bacte-0028	Ruminococcaceae_UCG-002	0.340617	ASV-myco-0112	Malassezia globosa
ASV-bacte-0080	Lachnoclostridium	0.340307	ASV-myco-0697	Aspergillus penicillioides
ASV-bacte-0272	Ruminiclostridium 6	0.339903	ASV-myco-0257	Saccharomyces cerevisiae
ASV-bacte-0015	Bacteroides uniformis	0.337918	ASV-myco-0146	Aspergillus candidus
ASV-bacte-0046	Alistipes putredinis	0.337431	ASV-myco-0136	Starmerella bacillaris
ASV-bacte-0027	Parabacteroides merdae	0.335066	ASV-myco-0024	Torulaspora delbrueckii
ASV-bacte-0038	Dorea longicatena	0.333416	ASV-myco-0112	Malassezia globosa
ASV-bacte-0008	Agathobacter	0.332791	ASV-myco-0047	Malassezia restricta
ASV-bacte-0074	Lachnospira	0.331939	ASV-myco-0192	Lepista sordida
ASV-bacte-0088	Bilophila wadsworthia	0.330861	ASV-myco-0430	Vishniacozyma victoriae
ASV-bacte-0039	Blautia	0.330008	ASV-myco-0698	Heterobasidion irregulare
ASV-bacte-0002	Faecalibacterium prausnitzii	0.329306	ASV-myco-0741	Vishniacozyma victoriae
ASV-bacte-0039	Blautia	0.328988	ASV-myco-0146	Aspergillus candidus
ASV-bacte-0088	Bilophila wadsworthia	0.328341	ASV-myco-0136	Starmerella bacillaris
ASV-bacte-0051	Collinsella aerofaciens	0.328338	ASV-myco-0418	Penicillium infrapurpureum
ASV-bacte-0026	Subdoligranulum variabile	0.327374	ASV-myco-0792	Fusarium
ASV-bacte-0272	Ruminiclostridium 6	0.323296	ASV-myco-0515	Botrytis caroliniana
ASV-bacte-0080	Lachnoclostridium	0.321762	ASV-myco-0811	Kluyveromyces lactis
ASV-bacte-0007	Subdoligranulum	0.320713	ASV-myco-0515	Botrytis caroliniana
ASV-bacte-0038	Dorea longicatena	0.319457	ASV-myco-0058	Candida sake
ASV-bacte-0039	Blautia	0.318173	ASV-myco-0051	Dipodascaceae
ASV-bacte-0046	Alistipes putredinis	0.317282	ASV-myco-0380	Saccharomyces cerevisiae
ASV-bacte-0088	Bilophila wadsworthia	0.316063	ASV-myco-0380	Saccharomyces cerevisiae
ASV-bacte-0058	Coprococcus comes	0.315601	ASV-myco-0136	Starmerella bacillaris
ASV-bacte-0041	Bacteroides uniformis	0.314667	ASV-myco-0369	Kazachstania gamospora
ASV-bacte-0027	Parabacteroides merdae	-0.315058	ASV-myco-0160	Naganishia friedmannii
ASV-bacte-0117	Oscillibacter	-0.316437	ASV-myco-0380	Saccharomyces cerevisiae
ASV-bacte-0002	Faecalibacterium prausnitzii	-0.317781	ASV-myco-0186	Malassezia globosa
ASV-bacte-0002	Faecalibacterium prausnitzii	-0.318213	ASV-myco-0146	Aspergillus candidus
ASV-bacte-0002	Faecalibacterium prausnitzii	-0.319213	ASV-myco-0792	Fusarium
ASV-bacte-0070	Bifidobacterium	-0.319251	ASV-myco-0741	Vishniacozyma victoriae
ASV-bacte-0007	Subdoligranulum	-0.319342	ASV-myco-0156	Saturnispora diversa
ASV-bacte-0022	Ruminococcaceae_UCG-002	-0.32012	ASV-myco-0054	Meyerozyma guilliermondii
ASV-bacte-0074	Lachnospira	-0.320193	ASV-myco-0369	Kazachstania gamospora
ASV-bacte-0005	Faecalibacterium prausnitzii	-0.320352	ASV-myco-0430	Vishniacozyma victoriae
ASV-bacte-0022	Ruminococcaceae_UCG-002	-0.320817	ASV-myco-0430	Vishniacozyma victoriae
ASV-bacte-0051	Collinsella aerofaciens	-0.323142	ASV-myco-0054	Meyerozyma guilliermondii
ASV-bacte-0041	Bacteroides uniformis	-0.323771	ASV-myco-0908	Hyaloscyphaceae
ASV-bacte-0008	Agathobacter	-0.324587	ASV-myco-0517	Stilbella
ASV-bacte-0123	Blautia obeum	-0.325039	ASV-myco-0332	Penicillium
ASV-bacte-0117	Oscillibacter	-0.325284	ASV-myco-0395	Trichoderma scalesiae
ASV-bacte-0074	Lachnospira	-0.325361	ASV-myco-0022	Penicillium expansum
ASV-bacte-0080	Lachnoclostridium	-0.326024	ASV-myco-0380	Saccharomyces cerevisiae
ASV-bacte-0015	Bacteroides uniformis	-0.326511	ASV-myco-0082	Malassezia restricta
ASV-bacte-0008	Agathobacter	-0.326851	ASV-myco-0128	Malassezia restricta
ASV-bacte-0123	Blautia obeum	-0.326896	ASV-myco-0395	Trichoderma scalesiae
ASV-bacte-0022	Ruminococcaceae_UCG-002	-0.327176	ASV-myco-0698	Heterobasidion irregulare
ASV-bacte-0080	Lachnoclostridium	-0.327256	ASV-myco-0500	Dipodascaceae
ASV-bacte-0038	Dorea longicatena	-0.327768	ASV-myco-0599	Phoma saxea
ASV-bacte-0058	Coprococcus comes	-0.329638	ASV-myco-0118	Kwoniella botswanensis
ASV-bacte-0022	Ruminococcaceae_UCG-002	-0.331304	ASV-myco-0052	Dipodascaceae
ASV-bacte-0058	Coprococcus comes	-0.331733	ASV-myco-0466	Hypocreales_fam_Incertae_sedis
ASV-bacte-0028	Ruminococcaceae_UCG-002	-0.331818	ASV-myco-0698	Heterobasidion irregulare
ASV-bacte-0015	Bacteroides uniformis	-0.332528	ASV-myco-0029	Rhodotorula mucilaginosa
ASV-bacte-0005	Faecalibacterium prausnitzii	-0.333856	ASV-myco-0146	Aspergillus candidus
ASV-bacte-0027	Parabacteroides merdae	-0.333858	ASV-myco-0058	Candida sake
ASV-bacte-0028	Ruminococcaceae_UCG-002	-0.334825	ASV-myco-0697	Aspergillus penicillioides
ASV-bacte-0021	Ruminococcaceae_UCG-002	-0.335506	ASV-myco-0054	Meyerozyma guilliermondii
ASV-bacte-0008	Agathobacter	-0.335835	ASV-myco-0189	Penicillium citrinum
ASV-bacte-0074	Lachnospira	-0.336323	ASV-myco-0380	Saccharomyces cerevisiae
ASV-bacte-0245	Odoribacter splanchnicus	-0.336904	ASV-myco-0517	Stilbella
ASV-bacte-0272	Ruminiclostridium 6	-0.337767	ASV-myco-0332	Penicillium
ASV-bacte-0015	Bacteroides uniformis	-0.338025	ASV-myco-0118	Kwoniella botswanensis
ASV-bacte-0045	Lachnoclostridium	-0.338855	ASV-myco-0058	Candida sake
ASV-bacte-0022	Ruminococcaceae_UCG-002	-0.339864	ASV-myco-0276	Candida quercitrusa
ASV-bacte-0175	Butyricicoccus	-0.340556	ASV-myco-0276	Candida quercitrusa
ASV-bacte-0005	Faecalibacterium prausnitzii	-0.340575	ASV-myco-0332	Penicillium
ASV-bacte-0010	Faecalibacterium CM04-06	-0.341672	ASV-myco-0136	Starmerella bacillaris
ASV-bacte-0038	Dorea longicatena	-0.342201	ASV-myco-0047	Malassezia restricta
ASV-bacte-0117	Oscillibacter	-0.34258	ASV-myco-0024	Torulaspora delbrueckii
ASV-bacte-0245	Odoribacter splanchnicus	-0.3438	ASV-myco-0345	Saccharomyces cerevisiae
ASV-bacte-0041	Bacteroides uniformis	-0.344752	ASV-myco-0156	Saturnispora diversa
ASV-bacte-0175	Butyricicoccus	-0.345824	ASV-myco-0175	Penicillium glabrum
ASV-bacte-0135	Ruminococcaceae UCG-003	-0.345828	ASV-myco-0051	Dipodascaceae
ASV-bacte-0005	Faecalibacterium prausnitzii	-0.346936	ASV-myco-0393	Trichoderma scalesiae
ASV-bacte-0038	Dorea longicatena	-0.34696	ASV-myco-0369	Kazachstania gamospora
ASV-bacte-0135	Ruminococcaceae UCG-003	-0.347615	ASV-myco-0276	Candida quercitrusa
ASV-bacte-0070	Bifidobacterium	-0.348554	ASV-myco-0811	Kluyveromyces lactis
ASV-bacte-0050	Bacteroides	-0.349096	ASV-myco-0517	Stilbella
ASV-bacte-0228	Agathobacter	-0.349627	ASV-myco-0522	Pichia kluyveri
ASV-bacte-0117	Oscillibacter	-0.349951	ASV-myco-0156	Saturnispora diversa
ASV-bacte-0051	Collinsella aerofaciens	-0.352423	ASV-myco-0082	Malassezia restricta
ASV-bacte-0007	Subdoligranulum	-0.353318	ASV-myco-0517	Stilbella
ASV-bacte-0074	Lachnospira	-0.35461	ASV-myco-0058	Candida sake
ASV-bacte-0050	Bacteroides	-0.356172	ASV-myco-0400	Kazachstania unispora
ASV-bacte-0007	Subdoligranulum	-0.356592	ASV-myco-0332	Penicillium
ASV-bacte-0080	Lachnoclostridium	-0.356897	ASV-myco-0517	Stilbella
ASV-bacte-0022	Ruminococcaceae_UCG-002	-0.357144	ASV-myco-0257	Saccharomyces cerevisiae
ASV-bacte-0027	Parabacteroides merdae	-0.357285	ASV-myco-0792	Fusarium
ASV-bacte-0051	Collinsella aerofaciens	-0.357352	ASV-myco-0029	Rhodotorula mucilaginosa
ASV-bacte-0005	Faecalibacterium prausnitzii	-0.357455	ASV-myco-0189	Penicillium citrinum
ASV-bacte-0245	Odoribacter splanchnicus	-0.357457	ASV-myco-0400	Kazachstania unispora
ASV-bacte-0080	Lachnoclostridium	-0.357524	ASV-myco-0393	Trichoderma scalesiae
ASV-bacte-0038	Dorea longicatena	-0.357738	ASV-myco-0466	Hypocreales_fam_Incertae_sedis
ASV-bacte-0010	Faecalibacterium CM04-06	-0.358814	ASV-myco-0221	Psathyrella candolleana
ASV-bacte-0045	Lachnoclostridium	-0.358857	ASV-myco-0006	Dipodascus australiensis
ASV-bacte-0021	Ruminococcaceae_UCG-002	-0.361013	ASV-myco-0082	Malassezia restricta
ASV-bacte-0010	Faecalibacterium CM04-06	-0.361876	ASV-myco-0811	Kluyveromyces lactis
ASV-bacte-0080	Lachnoclostridium	-0.363001	ASV-myco-0024	Torulaspora delbrueckii
ASV-bacte-0015	Bacteroides uniformis	-0.363634	ASV-myco-0599	Phoma saxea
ASV-bacte-0074	Lachnospira	-0.364085	ASV-myco-0068	Candida quercitrusa
ASV-bacte-0001	Faecalibacterium	-0.364277	ASV-myco-0068	Candida quercitrusa
ASV-bacte-0005	Faecalibacterium prausnitzii	-0.364308	ASV-myco-0466	Hypocreales_fam_Incertae_sedis
ASV-bacte-0028	Ruminococcaceae_UCG-002	-0.364339	ASV-myco-0160	Naganishia friedmannii
ASV-bacte-0021	Ruminococcaceae_UCG-002	-0.364502	ASV-myco-0029	Rhodotorula mucilaginosa
ASV-bacte-0117	Oscillibacter	-0.364828	ASV-myco-0068	Candida quercitrusa
ASV-bacte-0228	Agathobacter	-0.36508	ASV-myco-0051	Dipodascaceae
ASV-bacte-0002	Faecalibacterium prausnitzii	-0.366456	ASV-myco-0064	Penicillium expansum
ASV-bacte-0039	Blautia	-0.366724	ASV-myco-0005	Saccharomyces cerevisiae
ASV-bacte-0007	Subdoligranulum	-0.366753	ASV-myco-0189	Penicillium citrinum
ASV-bacte-0058	Coprococcus comes	-0.367332	ASV-myco-0522	Pichia kluyveri
ASV-bacte-0045	Lachnoclostridium	-0.369061	ASV-myco-0156	Saturnispora diversa
ASV-bacte-0051	Collinsella aerofaciens	-0.369159	ASV-myco-0118	Kwoniella botswanensis
ASV-bacte-0117	Oscillibacter	-0.36954	ASV-myco-0005	Saccharomyces cerevisiae
ASV-bacte-0058	Coprococcus comes	-0.370828	ASV-myco-0082	Malassezia restricta
ASV-bacte-0027	Parabacteroides merdae	-0.371302	ASV-myco-0811	Kluyveromyces lactis
ASV-bacte-0022	Ruminococcaceae_UCG-002	-0.372758	ASV-myco-0051	Dipodascaceae
ASV-bacte-0027	Parabacteroides merdae	-0.373012	ASV-myco-0136	Starmerella bacillaris
ASV-bacte-0015	Bacteroides uniformis	-0.373248	ASV-myco-0047	Malassezia restricta
ASV-bacte-0010	Faecalibacterium CM04-06	-0.375287	ASV-myco-0058	Candida sake
ASV-bacte-0007	Subdoligranulum	-0.375343	ASV-myco-0128	Malassezia restricta
ASV-bacte-0021	Ruminococcaceae_UCG-002	-0.376363	ASV-myco-0599	Phoma saxea
ASV-bacte-0027	Parabacteroides merdae	-0.379667	ASV-myco-0208	Alternaria alternata
ASV-bacte-0021	Ruminococcaceae_UCG-002	-0.379815	ASV-myco-0118	Kwoniella botswanensis
ASV-bacte-0058	Coprococcus comes	-0.379989	ASV-myco-0054	Meyerozyma guilliermondii
ASV-bacte-0005	Faecalibacterium prausnitzii	-0.380135	ASV-myco-0166	Pichia kluyveri
ASV-bacte-0038	Dorea longicatena	-0.382133	ASV-myco-0175	Penicillium glabrum
ASV-bacte-0010	Faecalibacterium CM04-06	-0.382485	ASV-myco-0208	Alternaria alternata
ASV-bacte-0038	Dorea longicatena	-0.38262	ASV-myco-0064	Penicillium expansum
ASV-bacte-0074	Lachnospira	-0.383097	ASV-myco-0792	Fusarium
ASV-bacte-0002	Faecalibacterium prausnitzii	-0.383837	ASV-myco-0276	Candida quercitrusa
ASV-bacte-0022	Ruminococcaceae_UCG-002	-0.384938	ASV-myco-0166	Pichia kluyveri
ASV-bacte-0074	Lachnospira	-0.384968	ASV-myco-0160	Naganishia friedmannii
ASV-bacte-0041	Bacteroides uniformis	-0.385136	ASV-myco-0001	Saccharomyces cerevisiae
ASV-bacte-0245	Odoribacter splanchnicus	-0.385789	ASV-myco-0024	Torulaspora delbrueckii
ASV-bacte-0050	Bacteroides	-0.387481	ASV-myco-0024	Torulaspora delbrueckii
ASV-bacte-0022	Ruminococcaceae_UCG-002	-0.38965	ASV-myco-0175	Penicillium glabrum
ASV-bacte-0051	Collinsella aerofaciens	-0.389944	ASV-myco-0599	Phoma saxea
ASV-bacte-0045	Lachnoclostridium	-0.390085	ASV-myco-0522	Pichia kluyveri
ASV-bacte-0005	Faecalibacterium prausnitzii	-0.391164	ASV-myco-0052	Dipodascaceae
ASV-bacte-0028	Ruminococcaceae_UCG-002	-0.39136	ASV-myco-0047	Malassezia restricta
ASV-bacte-0008	Agathobacter	-0.393731	ASV-myco-0051	Dipodascaceae
ASV-bacte-0050	Bacteroides	-0.395237	ASV-myco-0005	Saccharomyces cerevisiae
ASV-bacte-0135	Ruminococcaceae UCG-003	-0.395326	ASV-myco-0166	Pichia kluyveri
ASV-bacte-0058	Coprococcus comes	-0.395523	ASV-myco-0029	Rhodotorula mucilaginosa
ASV-bacte-0050	Bacteroides	-0.398741	ASV-myco-0345	Saccharomyces cerevisiae
ASV-bacte-0007	Subdoligranulum	-0.398838	ASV-myco-0024	Torulaspora delbrueckii
ASV-bacte-0041	Bacteroides uniformis	-0.401112	ASV-myco-0517	Stilbella
ASV-bacte-0038	Dorea longicatena	-0.401156	ASV-myco-0166	Pichia kluyveri
ASV-bacte-0050	Bacteroides	-0.401652	ASV-myco-0128	Malassezia restricta
ASV-bacte-0135	Ruminococcaceae UCG-003	-0.402068	ASV-myco-0257	Saccharomyces cerevisiae
ASV-bacte-0058	Coprococcus comes	-0.402287	ASV-myco-0599	Phoma saxea
ASV-bacte-0123	Blautia obeum	-0.403247	ASV-myco-0136	Starmerella bacillaris
ASV-bacte-0005	Faecalibacterium prausnitzii	-0.403721	ASV-myco-0345	Saccharomyces cerevisiae
ASV-bacte-0117	Oscillibacter	-0.404461	ASV-myco-0189	Penicillium citrinum
ASV-bacte-0080	Lachnoclostridium	-0.404936	ASV-myco-0276	Candida quercitrusa
ASV-bacte-0028	Ruminococcaceae_UCG-002	-0.405468	ASV-myco-0599	Phoma saxea
ASV-bacte-0045	Lachnoclostridium	-0.405602	ASV-myco-0128	Malassezia restricta
ASV-bacte-0001	Faecalibacterium	-0.406322	ASV-myco-0369	Kazachstania gamospora
ASV-bacte-0123	Blautia obeum	-0.407787	ASV-myco-0400	Kazachstania unispora
ASV-bacte-0080	Lachnoclostridium	-0.407927	ASV-myco-0400	Kazachstania unispora
ASV-bacte-0002	Faecalibacterium prausnitzii	-0.40871	ASV-myco-0047	Malassezia restricta
ASV-bacte-0245	Odoribacter splanchnicus	-0.409507	ASV-myco-0128	Malassezia restricta
ASV-bacte-0045	Lachnoclostridium	-0.409945	ASV-myco-0517	Stilbella
ASV-bacte-0135	Ruminococcaceae UCG-003	-0.410153	ASV-myco-0175	Penicillium glabrum
ASV-bacte-0175	Butyricicoccus	-0.410167	ASV-myco-0257	Saccharomyces cerevisiae
ASV-bacte-0005	Faecalibacterium prausnitzii	-0.412094	ASV-myco-0175	Penicillium glabrum
ASV-bacte-0117	Oscillibacter	-0.414099	ASV-myco-0332	Penicillium
ASV-bacte-0038	Dorea longicatena	-0.414467	ASV-myco-0221	Psathyrella candolleana
ASV-bacte-0123	Blautia obeum	-0.415899	ASV-myco-0380	Saccharomyces cerevisiae
ASV-bacte-0007	Subdoligranulum	-0.416013	ASV-myco-0005	Saccharomyces cerevisiae
ASV-bacte-0001	Faecalibacterium	-0.418593	ASV-myco-0792	Fusarium
ASV-bacte-0051	Collinsella aerofaciens	-0.419937	ASV-myco-0047	Malassezia restricta
ASV-bacte-0038	Dorea longicatena	-0.419966	ASV-myco-0146	Aspergillus candidus
ASV-bacte-0021	Ruminococcaceae_UCG-002	-0.420001	ASV-myco-0047	Malassezia restricta
ASV-bacte-0005	Faecalibacterium prausnitzii	-0.420887	ASV-myco-0257	Saccharomyces cerevisiae
ASV-bacte-0005	Faecalibacterium prausnitzii	-0.421353	ASV-myco-0051	Dipodascaceae
ASV-bacte-0005	Faecalibacterium prausnitzii	-0.426004	ASV-myco-0522	Pichia kluyveri
ASV-bacte-0245	Odoribacter splanchnicus	-0.427003	ASV-myco-0005	Saccharomyces cerevisiae
ASV-bacte-0058	Coprococcus comes	-0.427267	ASV-myco-0515	Botrytis caroliniana
ASV-bacte-0228	Agathobacter	-0.427744	ASV-myco-0166	Pichia kluyveri
ASV-bacte-0038	Dorea longicatena	-0.428422	ASV-myco-0051	Dipodascaceae
ASV-bacte-0008	Agathobacter	-0.429995	ASV-myco-0166	Pichia kluyveri
ASV-bacte-0045	Lachnoclostridium	-0.43172	ASV-myco-0005	Saccharomyces cerevisiae
ASV-bacte-0001	Faecalibacterium	-0.431947	ASV-myco-0430	Vishniacozyma victoriae
ASV-bacte-0001	Faecalibacterium	-0.433843	ASV-myco-0052	Dipodascaceae
ASV-bacte-0002	Faecalibacterium prausnitzii	-0.433857	ASV-myco-0160	Naganishia friedmannii
ASV-bacte-0041	Bacteroides uniformis	-0.434344	ASV-myco-0345	Saccharomyces cerevisiae
ASV-bacte-0002	Faecalibacterium prausnitzii	-0.434581	ASV-myco-0051	Dipodascaceae
ASV-bacte-0008	Agathobacter	-0.435101	ASV-myco-0006	Dipodascus australiensis
ASV-bacte-0038	Dorea longicatena	-0.435178	ASV-myco-0698	Heterobasidion irregulare
ASV-bacte-0038	Dorea longicatena	-0.43569	ASV-myco-0792	Fusarium
ASV-bacte-0002	Faecalibacterium prausnitzii	-0.435836	ASV-myco-0697	Aspergillus penicillioides
ASV-bacte-0228	Agathobacter	-0.437279	ASV-myco-0276	Candida quercitrusa
ASV-bacte-0027	Parabacteroides merdae	-0.437719	ASV-myco-0221	Psathyrella candolleana
ASV-bacte-0050	Bacteroides	-0.438073	ASV-myco-0112	Malassezia globosa
ASV-bacte-0245	Odoribacter splanchnicus	-0.438669	ASV-myco-0112	Malassezia globosa
ASV-bacte-0074	Lachnospira	-0.438695	ASV-myco-0221	Psathyrella candolleana
ASV-bacte-0001	Faecalibacterium	-0.439038	ASV-myco-0380	Saccharomyces cerevisiae
ASV-bacte-0038	Dorea longicatena	-0.439369	ASV-myco-0697	Aspergillus penicillioides
ASV-bacte-0272	Ruminiclostridium 6	-0.442903	ASV-myco-0022	Penicillium expansum
ASV-bacte-0058	Coprococcus comes	-0.4458	ASV-myco-0186	Malassezia globosa
ASV-bacte-0005	Faecalibacterium prausnitzii	-0.446818	ASV-myco-0006	Dipodascus australiensis
ASV-bacte-0045	Lachnoclostridium	-0.44987	ASV-myco-0024	Torulaspora delbrueckii
ASV-bacte-0001	Faecalibacterium	-0.452701	ASV-myco-0208	Alternaria alternata
ASV-bacte-0001	Faecalibacterium	-0.453957	ASV-myco-0221	Psathyrella candolleana
ASV-bacte-0080	Lachnoclostridium	-0.454551	ASV-myco-0006	Dipodascus australiensis
ASV-bacte-0117	Oscillibacter	-0.456207	ASV-myco-0058	Candida sake
ASV-bacte-0001	Faecalibacterium	-0.456309	ASV-myco-0160	Naganishia friedmannii
ASV-bacte-0008	Agathobacter	-0.457147	ASV-myco-0345	Saccharomyces cerevisiae
ASV-bacte-0058	Coprococcus comes	-0.458289	ASV-myco-0698	Heterobasidion irregulare
ASV-bacte-0080	Lachnoclostridium	-0.459346	ASV-myco-0112	Malassezia globosa
ASV-bacte-0117	Oscillibacter	-0.460109	ASV-myco-0345	Saccharomyces cerevisiae
ASV-bacte-0080	Lachnoclostridium	-0.460798	ASV-myco-0522	Pichia kluyveri
ASV-bacte-0001	Faecalibacterium	-0.461435	ASV-myco-0022	Penicillium expansum
ASV-bacte-0007	Subdoligranulum	-0.462644	ASV-myco-0345	Saccharomyces cerevisiae
ASV-bacte-0007	Subdoligranulum	-0.463847	ASV-myco-0400	Kazachstania unispora
ASV-bacte-0228	Agathobacter	-0.464084	ASV-myco-0175	Penicillium glabrum
ASV-bacte-0041	Bacteroides uniformis	-0.467606	ASV-myco-0024	Torulaspora delbrueckii
ASV-bacte-0002	Faecalibacterium prausnitzii	-0.470384	ASV-myco-0515	Botrytis caroliniana
ASV-bacte-0038	Dorea longicatena	-0.473857	ASV-myco-0052	Dipodascaceae
ASV-bacte-0074	Lachnospira	-0.474273	ASV-myco-0208	Alternaria alternata
ASV-bacte-0041	Bacteroides uniformis	-0.474432	ASV-myco-0128	Malassezia restricta
ASV-bacte-0045	Lachnoclostridium	-0.478252	ASV-myco-0332	Penicillium
ASV-bacte-0058	Coprococcus comes	-0.478653	ASV-myco-0051	Dipodascaceae
ASV-bacte-0038	Dorea longicatena	-0.480965	ASV-myco-0430	Vishniacozyma victoriae
ASV-bacte-0005	Faecalibacterium prausnitzii	-0.481405	ASV-myco-0276	Candida quercitrusa
ASV-bacte-0028	Ruminococcaceae_UCG-002	-0.488071	ASV-myco-0082	Malassezia restricta
ASV-bacte-0045	Lachnoclostridium	-0.488196	ASV-myco-0189	Penicillium citrinum
ASV-bacte-0080	Lachnoclostridium	-0.49091	ASV-myco-0332	Penicillium
ASV-bacte-0272	Ruminiclostridium 6	-0.490914	ASV-myco-0380	Saccharomyces cerevisiae
ASV-bacte-0008	Agathobacter	-0.491041	ASV-myco-0175	Penicillium glabrum
ASV-bacte-0028	Ruminococcaceae_UCG-002	-0.49123	ASV-myco-0118	Kwoniella botswanensis
ASV-bacte-0028	Ruminococcaceae_UCG-002	-0.492879	ASV-myco-0054	Meyerozyma guilliermondii
ASV-bacte-0228	Agathobacter	-0.494647	ASV-myco-0257	Saccharomyces cerevisiae
ASV-bacte-0028	Ruminococcaceae_UCG-002	-0.495825	ASV-myco-0029	Rhodotorula mucilaginosa
ASV-bacte-0041	Bacteroides uniformis	-0.497744	ASV-myco-0400	Kazachstania unispora
ASV-bacte-0272	Ruminiclostridium 6	-0.498569	ASV-myco-0068	Candida quercitrusa
ASV-bacte-0272	Ruminiclostridium 6	-0.502496	ASV-myco-0058	Candida sake
ASV-bacte-0080	Lachnoclostridium	-0.503864	ASV-myco-0189	Penicillium citrinum
ASV-bacte-0038	Dorea longicatena	-0.505517	ASV-myco-0082	Malassezia restricta
ASV-bacte-0038	Dorea longicatena	-0.50904	ASV-myco-0029	Rhodotorula mucilaginosa
ASV-bacte-0008	Agathobacter	-0.509565	ASV-myco-0522	Pichia kluyveri
ASV-bacte-0002	Faecalibacterium prausnitzii	-0.509754	ASV-myco-0257	Saccharomyces cerevisiae
ASV-bacte-0038	Dorea longicatena	-0.510304	ASV-myco-0118	Kwoniella botswanensis
ASV-bacte-0123	Blautia obeum	-0.515081	ASV-myco-0068	Candida quercitrusa
ASV-bacte-0007	Subdoligranulum	-0.517442	ASV-myco-0112	Malassezia globosa
ASV-bacte-0117	Oscillibacter	-0.518002	ASV-myco-0400	Kazachstania unispora
ASV-bacte-0074	Lachnospira	-0.52618	ASV-myco-0136	Starmerella bacillaris
ASV-bacte-0117	Oscillibacter	-0.526287	ASV-myco-0112	Malassezia globosa
ASV-bacte-0272	Ruminiclostridium 6	-0.527014	ASV-myco-0136	Starmerella bacillaris
ASV-bacte-0058	Coprococcus comes	-0.52919	ASV-myco-0276	Candida quercitrusa
ASV-bacte-0123	Blautia obeum	-0.531347	ASV-myco-0208	Alternaria alternata
ASV-bacte-0002	Faecalibacterium prausnitzii	-0.531662	ASV-myco-0599	Phoma saxea
ASV-bacte-0038	Dorea longicatena	-0.53172	ASV-myco-0054	Meyerozyma guilliermondii
ASV-bacte-0041	Bacteroides uniformis	-0.533973	ASV-myco-0005	Saccharomyces cerevisiae
ASV-bacte-0045	Lachnoclostridium	-0.5366	ASV-myco-0400	Kazachstania unispora
ASV-bacte-0002	Faecalibacterium prausnitzii	-0.538788	ASV-myco-0166	Pichia kluyveri
ASV-bacte-0002	Faecalibacterium prausnitzii	-0.538878	ASV-myco-0698	Heterobasidion irregulare
ASV-bacte-0002	Faecalibacterium prausnitzii	-0.54325	ASV-myco-0175	Penicillium glabrum
ASV-bacte-0038	Dorea longicatena	-0.545837	ASV-myco-0160	Naganishia friedmannii
ASV-bacte-0272	Ruminiclostridium 6	-0.54643	ASV-myco-0208	Alternaria alternata
ASV-bacte-0008	Agathobacter	-0.550032	ASV-myco-0276	Candida quercitrusa
ASV-bacte-0001	Faecalibacterium	-0.560505	ASV-myco-0136	Starmerella bacillaris
ASV-bacte-0008	Agathobacter	-0.56234	ASV-myco-0257	Saccharomyces cerevisiae
ASV-bacte-0041	Bacteroides uniformis	-0.575993	ASV-myco-0112	Malassezia globosa
ASV-bacte-0002	Faecalibacterium prausnitzii	-0.586981	ASV-myco-0118	Kwoniella botswanensis
ASV-bacte-0045	Lachnoclostridium	-0.592159	ASV-myco-0112	Malassezia globosa
ASV-bacte-0045	Lachnoclostridium	-0.592926	ASV-myco-0345	Saccharomyces cerevisiae
ASV-bacte-0080	Lachnoclostridium	-0.593101	ASV-myco-0345	Saccharomyces cerevisiae
ASV-bacte-0002	Faecalibacterium prausnitzii	-0.605392	ASV-myco-0082	Malassezia restricta
ASV-bacte-0058	Coprococcus comes	-0.611271	ASV-myco-0166	Pichia kluyveri
ASV-bacte-0123	Blautia obeum	-0.61269	ASV-myco-0058	Candida sake
ASV-bacte-0002	Faecalibacterium prausnitzii	-0.618883	ASV-myco-0054	Meyerozyma guilliermondii
ASV-bacte-0002	Faecalibacterium prausnitzii	-0.623796	ASV-myco-0029	Rhodotorula mucilaginosa
ASV-bacte-0058	Coprococcus comes	-0.647557	ASV-myco-0175	Penicillium glabrum
ASV-bacte-0058	Coprococcus comes	-0.670102	ASV-myco-0257	Saccharomyces cerevisiae
