# Supplementary material for: Interactions among the mycobiome, bacteriome, inflammation, and diet in people living with HIV
Source: Gut Microbes. 2022 Jun 23;14(1):2089002. doi: 10.1080/19490976.2022.2089002 (PMC9235884; doi:10.1080/19490976.2022.2089002)
Supplement: Supplemental Material [file KGMI_A_2089002_SM7564.zip › SupplementaryMaterials/TableS1.xls]

## Sheet: Hoja2
Table S2: Wilcoxon test between the relative abundance of the differential ASVs detected with sPLS-DA in PWH and HIV- groups
Differential ASV	p.value	adj.p.value	Mean HIV- group	Mean PWH group	DESCRIPTION
ASV-myco-0002	0.000702211	0.00870131	24.5311	4.33845	k__Fungi;p__Ascomycota;c__Eurotiomycetes;o__Eurotiales;f__Aspergillaceae;g__Penicillium;s__NA
ASV-myco-0020	9.2624e-07	3.29973e-05	0	2.79106	k__Fungi;p__Ascomycota;c__Saccharomycetes;o__Saccharomycetales;f__Debaryomycetaceae;g__Debaryomyces;s__hansenii
ASV-myco-0029	1.59786e-09	4.55389e-07	9.62266	1.56158	k__Fungi;p__Basidiomycota;c__Microbotryomycetes;o__Sporidiobolales;f__Sporidiobolaceae;g__Rhodotorula;s__mucilaginosa
ASV-myco-0035	1.2653e-05	0.000300508	2.72963	0.287345	k__Fungi;p__Ascomycota;c__Saccharomycetes;o__Saccharomycetales;f__Pichiaceae;g__Pichia;s__kluyveri
ASV-myco-0037	9.2624e-07	3.29973e-05	0	5.74321	k__Fungi;p__Ascomycota;c__Saccharomycetes;o__Saccharomycetales;f__Saccharomycetales_fam_Incertae_sedis;g__Candida;s__albicans
ASV-myco-0042	2.10368e-05	0.000428249	2.79535	0.829663	k__Fungi;p__Basidiomycota;c__Agaricomycetes;o__Cantharellales;f__Cantharellales_fam_Incertae_sedis;g__NA;s__NA
ASV-myco-0044	9.2624e-07	3.29973e-05	0	4.01926	k__Fungi;p__Ascomycota;c__Saccharomycetes;o__Saccharomycetales;f__Saccharomycetales_fam_Incertae_sedis;g__Candida;s__parapsilosis
ASV-myco-0047	8.06917e-07	3.29973e-05	7.32842	2.8582	k__Fungi;p__Basidiomycota;c__Malasseziomycetes;o__Malasseziales;f__Malasseziaceae;g__Malassezia;s__restricta
ASV-myco-0054	1.77815e-05	0.000389825	4.7882	1.50407	k__Fungi;p__Ascomycota;c__Saccharomycetes;o__Saccharomycetales;f__Debaryomycetaceae;g__Meyerozyma;s__guilliermondii
ASV-myco-0061	2.89071e-06	9.15393e-05	8.43245	1.41493	k__Fungi;p__Ascomycota;c__Eurotiomycetes;o__Eurotiales;f__Aspergillaceae;g__Penicillium;s__expansum
ASV-myco-0082	5.27845e-06	0.00013676	4.7441	1.02298	k__Fungi;p__Basidiomycota;c__Malasseziomycetes;o__Malasseziales;f__Malasseziaceae;g__Malassezia;s__restricta
ASV-myco-0109	2.33401e-07	2.21731e-05	1.7579	0.125342	k__Fungi;p__Basidiomycota;c__Tremellomycetes;o__Filobasidiales;f__Filobasidiaceae;g__Filobasidium;s__magnum
ASV-myco-0118	9.50439e-09	1.35438e-06	3.68615	0	k__Fungi;p__Basidiomycota;c__Tremellomycetes;o__Tremellales;f__Cryptococcaceae;g__Kwoniella;s__botswanensis
ASV-myco-0322	0.516868	0.577676	0	0.37685	k__Fungi;p__Ascomycota;c__Saccharomycetes;o__Saccharomycetales;f__Saccharomycetales_fam_Incertae_sedis;g__Candida;s__metapsilosis
ASV-myco-0410	0.175326	0.577676	0.261466	0	k__Fungi;p__Basidiomycota;c__Malasseziomycetes;o__Malasseziales;f__Malasseziaceae;g__Malassezia;s__globosa
ASV-myco-1382	0.175326	0.577676	0.127566	0	k__Fungi;p__Basidiomycota;c__Tremellomycetes;o__Tremellales;f__Tremellaceae;g__Cryptococcus;s__uniguttulatus
ASV-myco-0599	0.175326	0.577676	0.278412	0	k__Fungi;p__Ascomycota;c__Dothideomycetes;o__Pleosporales;f__Didymellaceae;g__Phoma;s__saxea
ASV-myco-0792	0.175326	0.577676	0.315706	0	k__Fungi;p__Ascomycota;c__Sordariomycetes;o__Hypocreales;f__Nectriaceae;g__Fusarium;s__NA
ASV-myco-0160	0.175326	0.577676	0.431141	0	k__Fungi;p__Basidiomycota;c__Tremellomycetes;o__Filobasidiales;f__Filobasidiaceae;g__Naganishia;s__friedmannii
ASV-myco-0697	0.175326	0.577676	0.361182	0	k__Fungi;p__Ascomycota;c__Eurotiomycetes;o__Eurotiales;f__Aspergillaceae;g__Aspergillus;s__penicillioides
