# Supplementary material for: Interactions among the mycobiome, bacteriome, inflammation, and diet in people living with HIV
Source: Gut Microbes. 2022 Jun 23;14(1):2089002. doi: 10.1080/19490976.2022.2089002 (PMC9235884; doi:10.1080/19490976.2022.2089002)
Supplement: Supplemental Material [file KGMI_A_2089002_SM7564.zip › SupplementaryMaterials/TableS6.xls]

## Sheet: food_intake.MED_DQI
Table S6: Food consumption and nutrient intake in PWH group
SAMPLE	R11	R13	R14	R16	R17	R18	R19	R1	R20	R21	R22	R23	R26	R27	R29	R30	R3	R4	R5	R6	R7	R8
Cereals (g/d)	187	180	313	132	161	171	171	187	373	147	244	170	583	181	262	257	208	216	191	217	295	191
Pulses (g/d)	14	0	0	0	0	7.3	0	26.7	55.6	0	0	32.8	0	0	36.9	20	62.5	89.2	0	0	0	27.8
Vegetables (g/d)	104	150	419	60.8	476	351	716	142	138	547	165	289	305	314	283	655	351	357	431	97.9	709	312
Fruits (g/d)	164	156	989	74.2	450	80.1	133	171	37.1	608	673	402	837	604	159	209	89.8	0	277	125	610	338
Milk products (g/d)	86.7	325	625	357	116	518	147	240	118	219	115	319	825	295	160	453	136	136	391	383	400	352
Meat and meat products (g/d)	82	118	95	280	325	208	87.5	175	91	279	156	123	145	189	255	140	211	71.9	102	0	0	57.7
Fish and fish products (g/d)	135	182	44.8	0	37	14.1	202	117	169	0	66.5	103	60	55	56	43.3	0	12.7	99.6	0	190	85.1
Eggs (g/d)	0	0	0	14.5	56.8	32	43.5	0	0	0	17.6	0.56	0	5.8	130	34.8	0	1.3	99.6	87	0	101
Sugars. sweets. pastries (g/d)	0	0	26.7	26.3	35	16.7	0.49	119	0	20.7	0	0	0	4	20	0	11.1	13.3	3.3	14.6	1.9	2.3
Fats and oils (g/d)	12	20.3	10	47.4	49.5	23.1	18.3	26	28.6	24.3	37.8	18.3	5	52.3	41.2	44.7	28.5	35.9	51.7	31.9	67	44.8
Drinks (g/d)	1406	227	1903	1452	1244	974	2385	1555	1123	802	3103	243	879	1252	1625	621	730	920	463	203	1245	555
Prepared and pre-cooked food (g/d)	26.7	0	0	80	22.3	2.6	0	1.7	0.61	0	0	0.39	0	1.4	0.47	0	0.92	0	0.92	0	0.5	0
Aperitifs (g/d)	0	160	0	0	16.7	0	0	1.7	0	0	6	0	0	5	20	0	0	0	0	0	44.2	4.3
Condiments and sauces (g/d)	1.2	2.6	20.9	40.1	7.7	3.3	18.6	34.5	12.5	4.2	7.3	2	2.3	5	9.5	4.2	1.6	11.1	9.3	2.1	5.4	1.8
Others (g/d)	0	0	0	0	0	0	12	0	0.33	0	0	0	0	0	0	18.3	0	0	0	0	0	0
Energy (kcal/d)	1730	2447	2785	2438	2897	2175	2199	2518	2588	1987	2462	1795	3870	2112	2753	2721	2097	2216	2274	1602	2871	2377
Proteins (g/d)	77.6	97.8	104	98.6	114	96.1	110	100	112	96.3	83.7	103	127	82.6	136	117	95.4	61.5	99.6	45.3	92.8	122
Proteins (% TE)	17.94089	15.99676	14.96564	16.17362	15.68358	17.68144	19.953	15.88722	17.25896	19.39506	13.60773	22.85116	13.11299	15.64391	19.72885	17.17994	18.19	11.1095	17.5196	11.30865	12.93335	20.46698
Carbohydrates (g/d)	159	260	371	221	246	214	235	234	276	251	312	186	553	222	198	236	196	223	193	215	243	199
Carbohydrates (%TE)	38.85021	43.79601	56.90871	37.63205	36.15557	40.8473	44.93148	39.0707	44.70192	53.26716	52.01125	44.48139	59.33362	44.60278	31.61562	39.38598	40.6502	43.43775	35.80089	55.24488	37.49623	36.43087
Total lipids (g/d)	62.7	109	87	125	147	76.1	59.1	126	99	60.4	77.7	65.2	118	90.5	149	118	95.9	112	118	59.5	131	114
Total lipids (% TE)	32.62872	40.20723	28.12565	46.19432	45.78924	31.51895	24.18001	45.04208	34.46641	27.33778	28.41175	32.66745	27.55339	38.55475	48.65553	38.81996	41.1598	45.45275	46.67951	33.44648	40.97139	43.10215
SFA (%TE)	10.31924	14.60438	5.66164	13.39684	15.21934	10.59514	6.45394	15.65237	12.62021	7.30217	6.82797	11.94138	11.53732	13.89631	9.67755	8.41916	10.85581	16.69344	12.92164	8.77562	7.92536	11.47341
PUFA (%TE)	5032	5.63925	4.23284	5.78163	5.4037	3.96031	3.18058	7.30638	4.52534	4.0962	3.83454	4.44531	3.75349	4.51128	13.00763	7.17245	6.63931	4.69324	6.53102	3.76505	5.98034	5.45953
MUFA (%TE)	14.2664	17.22167	15.01788	23.05145	20.97926	14.25916	11.43481	18.12116	14.51478	12.55613	15.47222	13.1655	7.09072	16.63291	22.06178	16.73481	20.63337	20.73681	23.1861	17.99909	21.14626	21.55777
Soluble fiber (g/d)	5	2.2	12.4	1.4	8.1	4.3	7.6	2.4	2.7	9.7	2.2	6.8	10.7	7	5.1	5.8	9.2	5.8	5.1	2.1	11.6	5.8
Insoluble fiber (g/d)	6.4	5.6	25.1	2.3	14.1	6.4	11.9	3.8	4.1	16.5	5.8	11.6	15.8	15.8	15.6	11.2	17.9	16.1	9.8	4.9	35	11.2
Total fiber (g/d)	17.2	16	51.3	16.7	32.2	15.1	23.7	24.3	26.3	27	15.7	27.2	42.9	28	38.4	65	34.5	35.4	21.9	12.2	51.7	34.9
Alcohol (g/d)	26.1	0	0	0	9.8	30.9	34.4	0	13.2	0	21	0	0	3.6	0	18	0	0	0	0	35.3	0
Alcohol (%TE)	10.58018	0	0	0	2.37161	9.9523	10.93551	0	3.57271	0	5.96927	0	0	1.19856	0	4.61412	0	0	0	0	8.59903	0
MED.DQI	6	8	3	10	8	8	3	8	5	5	3	4	6	6	6	3	7	7	5	7	1	5
g/d. gram per day
Drinks (water included); Aperitifs (olives. pork scratchings. crisps. etc.); Others (e.g.. dietetic products)
TE: Total energy intake; SFA: Saturated fat; PUFA: Poliunsaturated fat; MUFA: Monounsaturated fat
MED.DQI: Mediterranean Diet Quality Index
