# Supplementary material for: Interactions among the mycobiome, bacteriome, inflammation, and diet in people living with HIV
Source: Gut Microbes. 2022 Jun 23;14(1):2089002. doi: 10.1080/19490976.2022.2089002 (PMC9235884; doi:10.1080/19490976.2022.2089002)
Supplement: Supplemental Material [file KGMI_A_2089002_SM7564.zip › SupplementaryMaterials/TableS7.xls]

## Sheet: Table S7
Table S7: Association index between food consumption and nutrient intake and microbiome in PWH group
Food-Nutrient	ASV	Association index (r)	Taxonomy
Alcohol	ASV-bacte-0001	0.291981418389781	Faecalibacterium
Alcohol	ASV-bacte-0007	0.510155571748006	Subdoligranulum
Alcohol	ASV-bacte-0010	0.36723421086577	Faecalibacterium CM04-06
Alcohol	ASV-bacte-0016	0.364177597709136	Escherichia/Shigella
Alcohol	ASV-bacte-0026	0.640603596015708	Subdoligranulum variabile
Alcohol	ASV-bacte-0045	0.518380780403389	Lachnoclostridium
Alcohol	ASV-bacte-0054	0.36816528882404	Agathobacter
Alcohol	ASV-bacte-0145	0.396522946074644	Agathobacter
Alcohol	ASV-bacte-0180	0.383112213927057	Ruminococcaceae UCG-005
Alcohol	ASV-myco-0001	-0.566335588920457	Saccharomyces cerevisiae
Alcohol	ASV-myco-0005	-0.309358956601119	Saccharomyces cerevisiae
Alcohol	ASV-myco-0007	0.471198432877142	Candida glabrata
Alcohol	ASV-myco-0024	0.307425737395336	Torulaspora delbrueckii
Alcohol	ASV-myco-0035	0.284949308820612	Pichia kluyveri
Alcohol	ASV-myco-0036	0.434371434161979	Candida sake
Alcohol	ASV-myco-0040	0.308814754229001	Exophiala dermatitidis
Alcohol	ASV-myco-0047	0.636948297381339	Malassezia restricta
Alcohol	ASV-myco-0053	0.460244686064374	Candida zeylanoides
Alcohol	ASV-myco-0058	0.454585523541573	Candida sake
Alcohol	ASV-myco-0071	0.319502832824397	Rhodotorula mucilaginosa
Alcohol	ASV-myco-0082	0.594480265678806	Malassezia restricta
Alcohol	ASV-myco-0201	0.516498427598693	Malassezia restricta
Alcohol	ASV-myco-0221	0.357446571402426	Psathyrella candolleana
Alcohol	ASV-myco-0269	0.290855475560952	Malassezia sympodialis
Alcohol	ASV-myco-0282	0.34269194556506	Candida tropicalis
Alcohol	ASV-myco-0606	0.45814576759254	Schwanniomyces occidentalis
Alcohol	ASV-myco-0891	0.336269249392721	Wickerhamomyces onychis
Carbohydrates	ASV-bacte-0010	-0.313552212235426	Faecalibacterium CM04-06
Carbohydrates	ASV-bacte-0014	0.51765630173236	Dialister
Carbohydrates	ASV-bacte-0029	0.769237045026835	Mitsuokella alaludinii
Carbohydrates	ASV-bacte-0051	0.535077544312227	Collinsella aerofaciens
Carbohydrates	ASV-bacte-0235	0.398079138418903	Coprococcus 1 catus
Carbohydrates	ASV-bacte-0246	0.798350746333637	Prevotellaceae
Carbohydrates	ASV-bacte-0509	0.715347875067741	Howardella ureilytica
Carbohydrates	ASV-bacte-0587	0.397739286624439	Slackia isoflavoniconvertens
Carbohydrates	ASV-myco-0002	0.459040259425695	Penicillium
Carbohydrates	ASV-myco-0020	0.308512406349853	Debaryomyces hansenii
Carbohydrates	ASV-myco-0023	0.796276471106868	Candida dubliniensis
Carbohydrates	ASV-myco-0025	0.469218836326647	Hanseniaspora uvarum
Carbohydrates	ASV-myco-0028	0.515370463701298	Debaryomyces hansenii
Carbohydrates	ASV-myco-0034	0.611536679162346	Issatchenkia orientalis
Carbohydrates	ASV-myco-0036	-0.281872710996255	Candida sake
Carbohydrates	ASV-myco-0064	0.416118832945508	Penicillium expansum
Carbohydrates	ASV-myco-0282	-0.37842956988374	Candida tropicalis
Carbohydrates	ASV-myco-0367	-0.406764750880512	Agaricus bisporus
Carbohydrates	ASV-myco-0428	0.35029237569367	Penicillium brevicompactum
Cereals	ASV-bacte-0014	0.463036391424601	Dialister
Cereals	ASV-bacte-0029	0.690342736185715	Mitsuokella alaludinii
Cereals	ASV-bacte-0051	0.46620207401882	Collinsella aerofaciens
Cereals	ASV-bacte-0235	0.360182978956503	Coprococcus 1 catus
Cereals	ASV-bacte-0246	0.715342702396545	Prevotellaceae
Cereals	ASV-bacte-0509	0.675774494339856	Howardella ureilytica
Cereals	ASV-bacte-0587	0.353475834678838	Slackia isoflavoniconvertens
Cereals	ASV-myco-0002	0.401333484781778	Penicillium
Cereals	ASV-myco-0020	0.28223598761864	Debaryomyces hansenii
Cereals	ASV-myco-0023	0.709846109382907	Candida dubliniensis
Cereals	ASV-myco-0025	0.485568764768745	Hanseniaspora uvarum
Cereals	ASV-myco-0028	0.461825079692675	Debaryomyces hansenii
Cereals	ASV-myco-0034	0.547527140255925	Issatchenkia orientalis
Cereals	ASV-myco-0064	0.36171278113818	Penicillium expansum
Cereals	ASV-myco-0367	-0.349516303424897	Agaricus bisporus
Cereals	ASV-myco-0428	0.289120439412005	Penicillium brevicompactum
Drinks	ASV-myco-0082	0.310470658947326	Malassezia restricta
Eggs	ASV-myco-0082	-0.290314827755146	Malassezia restricta
Energy	ASV-bacte-0007	-0.292904143458808	Subdoligranulum
Energy	ASV-bacte-0014	0.379607086731109	Dialister
Energy	ASV-bacte-0016	-0.344629686143332	Escherichia/Shigella
Energy	ASV-bacte-0029	0.650524054733758	Mitsuokella alaludinii
Energy	ASV-bacte-0038	0.308747640842185	Dorea longicatena
Energy	ASV-bacte-0045	-0.364355156963697	Lachnoclostridium
Energy	ASV-bacte-0051	0.368599835661417	Collinsella aerofaciens
Energy	ASV-bacte-0235	0.376194837803355	Coprococcus 1 catus
Energy	ASV-bacte-0246	0.664531548781251	Prevotellaceae
Energy	ASV-bacte-0509	0.675145882085688	Howardella ureilytica
Energy	ASV-bacte-0587	0.393740426024213	Slackia isoflavoniconvertens
Energy	ASV-myco-0002	0.364456269786338	Penicillium
Energy	ASV-myco-0007	-0.383055392294738	Candida glabrata
Energy	ASV-myco-0020	0.294995187852948	Debaryomyces hansenii
Energy	ASV-myco-0023	0.648043131698284	Candida dubliniensis
Energy	ASV-myco-0025	0.510612979302213	Hanseniaspora uvarum
Energy	ASV-myco-0028	0.432354874175032	Debaryomyces hansenii
Energy	ASV-myco-0034	0.547648568215822	Issatchenkia orientalis
Energy	ASV-myco-0064	0.350985964480887	Penicillium expansum
Energy	ASV-myco-0082	-0.410255984529956	Malassezia restricta
Energy	ASV-myco-0201	-0.356933179462236	Malassezia restricta
Energy	ASV-myco-0804	0.334405357327329	Meyerozyma guilliermondii
Fats and oils	ASV-bacte-0001	0.560599475217577	Faecalibacterium
Fats and oils	ASV-bacte-0007	-0.4285429225394	Subdoligranulum
Fats and oils	ASV-bacte-0010	0.672807046370003	Faecalibacterium CM04-06
Fats and oils	ASV-bacte-0014	-0.305277676412451	Dialister
Fats and oils	ASV-bacte-0016	-0.350647434433737	Escherichia/Shigella
Fats and oils	ASV-bacte-0029	-0.300954390980997	Mitsuokella alaludinii
Fats and oils	ASV-bacte-0035	0.442051492736829	Lachnospiraceae NK4A136 group
Fats and oils	ASV-bacte-0051	-0.355364561955671	Collinsella aerofaciens
Fats and oils	ASV-bacte-0241	0.377985564770465	Lachnoclostridium
Fats and oils	ASV-bacte-0246	-0.330936045487646	Prevotellaceae
Fats and oils	ASV-bacte-0399	0.410513082810615	Lachnospiraceae
Fats and oils	ASV-myco-0007	-0.3726235313142	Candida glabrata
Fats and oils	ASV-myco-0023	-0.355548175773222	Candida dubliniensis
Fats and oils	ASV-myco-0024	-0.299209028274315	Torulaspora delbrueckii
Fats and oils	ASV-myco-0035	0.577938745424185	Pichia kluyveri
Fats and oils	ASV-myco-0036	0.635484243568241	Candida sake
Fats and oils	ASV-myco-0053	0.611715914663391	Candida zeylanoides
Fats and oils	ASV-myco-0058	0.637398003542788	Candida sake
Fats and oils	ASV-myco-0082	-0.500925251438205	Malassezia restricta
Fats and oils	ASV-myco-0201	-0.309382295631503	Malassezia restricta
Fats and oils	ASV-myco-0221	0.540094417761022	Psathyrella candolleana
Fats and oils	ASV-myco-0282	0.532617623990571	Candida tropicalis
Fats and oils	ASV-myco-0367	0.310589816908212	Agaricus bisporus
Fats and oils	ASV-myco-0657	-0.291191480870311	Schwanniomyces occidentalis
Fats and oils	ASV-myco-0891	0.548732457675885	Wickerhamomyces onychis
Fish and fish products	ASV-bacte-0007	0.358968459971328	Subdoligranulum
Fish and fish products	ASV-bacte-0010	0.305998048298468	Faecalibacterium CM04-06
Fish and fish products	ASV-bacte-0026	0.505980242326347	Subdoligranulum variabile
Fish and fish products	ASV-bacte-0045	0.368404602659782	Lachnoclostridium
Fish and fish products	ASV-bacte-0054	0.293282618505368	Agathobacter
Fish and fish products	ASV-bacte-0145	0.308661414507467	Agathobacter
Fish and fish products	ASV-myco-0001	-0.418023775245291	Saccharomyces cerevisiae
Fish and fish products	ASV-myco-0007	0.325541331912535	Candida glabrata
Fish and fish products	ASV-myco-0036	0.356984056617837	Candida sake
Fish and fish products	ASV-myco-0047	0.468310614303362	Malassezia restricta
Fish and fish products	ASV-myco-0053	0.377144434897397	Candida zeylanoides
Fish and fish products	ASV-myco-0058	0.373108875077431	Candida sake
Fish and fish products	ASV-myco-0082	0.414116515739473	Malassezia restricta
Fish and fish products	ASV-myco-0201	0.363767466391788	Malassezia restricta
Fish and fish products	ASV-myco-0221	0.297123434951283	Psathyrella candolleana
Fish and fish products	ASV-myco-0606	0.329987654682936	Schwanniomyces occidentalis
Fish and fish products	ASV-myco-0891	0.2869147250341	Wickerhamomyces onychis
Fruits	ASV-bacte-0014	0.409561003721566	Dialister
Fruits	ASV-bacte-0026	0.310501495036183	Subdoligranulum variabile
Fruits	ASV-bacte-0029	0.621231561648866	Mitsuokella alaludinii
Fruits	ASV-bacte-0038	0.306046890100729	Dorea longicatena
Fruits	ASV-bacte-0051	0.401597724228882	Collinsella aerofaciens
Fruits	ASV-bacte-0235	0.330195614710217	Coprococcus 1 catus
Fruits	ASV-bacte-0246	0.641877970740229	Prevotellaceae
Fruits	ASV-bacte-0509	0.637470944239098	Howardella ureilytica
Fruits	ASV-bacte-0587	0.321879536295697	Slackia isoflavoniconvertens
Fruits	ASV-myco-0002	0.351750496098272	Penicillium
Fruits	ASV-myco-0023	0.633017876042616	Candida dubliniensis
Fruits	ASV-myco-0025	0.490832613775837	Hanseniaspora uvarum
Fruits	ASV-myco-0028	0.414777420271286	Debaryomyces hansenii
Fruits	ASV-myco-0034	0.495087791846382	Issatchenkia orientalis
Fruits	ASV-myco-0064	0.317785655159361	Penicillium expansum
Fruits	ASV-myco-0367	-0.295257943492942	Agaricus bisporus
Fruits	ASV-myco-0804	0.331248946156763	Meyerozyma guilliermondii
Insoluble fiber	ASV-bacte-0001	0.487974426325913	Faecalibacterium
Insoluble fiber	ASV-bacte-0010	0.59307602603773	Faecalibacterium CM04-06
Insoluble fiber	ASV-bacte-0026	0.618211343564454	Subdoligranulum variabile
Insoluble fiber	ASV-bacte-0029	0.363847997904825	Mitsuokella alaludinii
Insoluble fiber	ASV-bacte-0035	0.368976927616412	Lachnospiraceae NK4A136 group
Insoluble fiber	ASV-bacte-0038	0.416849475762719	Dorea longicatena
Insoluble fiber	ASV-bacte-0054	0.392571200879895	Agathobacter
Insoluble fiber	ASV-bacte-0145	0.320328030610111	Agathobacter
Insoluble fiber	ASV-bacte-0241	0.406661556520753	Lachnoclostridium
Insoluble fiber	ASV-bacte-0246	0.365918469531106	Prevotellaceae
Insoluble fiber	ASV-bacte-0509	0.496847656005029	Howardella ureilytica
Insoluble fiber	ASV-myco-0023	0.342320811407668	Candida dubliniensis
Insoluble fiber	ASV-myco-0025	0.508721846250777	Hanseniaspora uvarum
Insoluble fiber	ASV-myco-0034	0.308918296150889	Issatchenkia orientalis
Insoluble fiber	ASV-myco-0035	0.53000754035808	Pichia kluyveri
Insoluble fiber	ASV-myco-0036	0.627970395597259	Candida sake
Insoluble fiber	ASV-myco-0053	0.648061565068604	Candida zeylanoides
Insoluble fiber	ASV-myco-0058	0.649522006984496	Candida sake
Insoluble fiber	ASV-myco-0221	0.563266931028055	Psathyrella candolleana
Insoluble fiber	ASV-myco-0282	0.387617749248991	Candida tropicalis
Insoluble fiber	ASV-myco-0657	-0.312803221187818	Schwanniomyces occidentalis
Insoluble fiber	ASV-myco-0804	0.544429289724735	Meyerozyma guilliermondii
Insoluble fiber	ASV-myco-0891	0.632372607139354	Wickerhamomyces onychis
Meat and meat products	ASV-bacte-0007	-0.2830453040741	Subdoligranulum
Meat and meat products	ASV-bacte-0026	-0.44136243143145	Subdoligranulum variabile
Meat and meat products	ASV-bacte-0045	-0.293783071448302	Lachnoclostridium
Meat and meat products	ASV-myco-0001	0.344679151153106	Saccharomyces cerevisiae
Meat and meat products	ASV-myco-0036	-0.321777855073156	Candida sake
Meat and meat products	ASV-myco-0047	-0.385120801060862	Malassezia restricta
Meat and meat products	ASV-myco-0053	-0.339105888130898	Candida zeylanoides
Meat and meat products	ASV-myco-0058	-0.335938075539858	Candida sake
Meat and meat products	ASV-myco-0082	-0.323448055025708	Malassezia restricta
Meat and meat products	ASV-myco-0201	-0.287394724743596	Malassezia restricta
MED.DQI	ASV-bacte-0001	-0.41082234727857	Faecalibacterium
MED.DQI	ASV-bacte-0007	-0.283077799963838	Subdoligranulum
MED.DQI	ASV-bacte-0010	-0.508011876566272	Faecalibacterium CM04-06
MED.DQI	ASV-bacte-0026	-0.773297697832896	Subdoligranulum variabile
MED.DQI	ASV-bacte-0035	-0.315918571483826	Lachnospiraceae NK4A136 group
MED.DQI	ASV-bacte-0038	-0.380223970050589	Dorea longicatena
MED.DQI	ASV-bacte-0045	-0.286141603391539	Lachnoclostridium
MED.DQI	ASV-bacte-0054	-0.454428079464057	Agathobacter
MED.DQI	ASV-bacte-0145	-0.437467263788157	Agathobacter
MED.DQI	ASV-bacte-0246	-0.29040875318118	Prevotellaceae
MED.DQI	ASV-bacte-0509	-0.392150423525186	Howardella ureilytica
MED.DQI	ASV-myco-0001	0.457381762326201	Saccharomyces cerevisiae
MED.DQI	ASV-myco-0005	0.328481553974298	Saccharomyces cerevisiae
MED.DQI	ASV-myco-0025	-0.435278324997982	Hanseniaspora uvarum
MED.DQI	ASV-myco-0035	-0.432878246964883	Pichia kluyveri
MED.DQI	ASV-myco-0036	-0.577933107155168	Candida sake
MED.DQI	ASV-myco-0047	-0.4817735704629	Malassezia restricta
MED.DQI	ASV-myco-0053	-0.611140197920935	Candida zeylanoides
MED.DQI	ASV-myco-0058	-0.60435082286283	Candida sake
MED.DQI	ASV-myco-0082	-0.290382450044009	Malassezia restricta
MED.DQI	ASV-myco-0221	-0.5048798239237	Psathyrella candolleana
MED.DQI	ASV-myco-0282	-0.375582672888169	Candida tropicalis
MED.DQI	ASV-myco-0606	-0.296617951350991	Schwanniomyces occidentalis
MED.DQI	ASV-myco-0804	-0.499539141332754	Meyerozyma guilliermondii
MED.DQI	ASV-myco-0891	-0.53902119082996	Wickerhamomyces onychis
Milk products	ASV-bacte-0014	0.375931549914349	Dialister
Milk products	ASV-bacte-0029	0.59960369749199	Mitsuokella alaludinii
Milk products	ASV-bacte-0045	-0.287479344597077	Lachnoclostridium
Milk products	ASV-bacte-0051	0.381880377288722	Collinsella aerofaciens
Milk products	ASV-bacte-0235	0.328308287055298	Coprococcus 1 catus
Milk products	ASV-bacte-0246	0.617595259164276	Prevotellaceae
Milk products	ASV-bacte-0509	0.578488667310989	Howardella ureilytica
Milk products	ASV-bacte-0587	0.339159908849319	Slackia isoflavoniconvertens
Milk products	ASV-myco-0002	0.350434639448977	Penicillium
Milk products	ASV-myco-0023	0.610252837995944	Candida dubliniensis
Milk products	ASV-myco-0025	0.395862248870126	Hanseniaspora uvarum
Milk products	ASV-myco-0028	0.400301458000258	Debaryomyces hansenii
Milk products	ASV-myco-0034	0.491941976440492	Issatchenkia orientalis
Milk products	ASV-myco-0064	0.328458509268053	Penicillium expansum
MUFA	ASV-bacte-0001	0.394684071319299	Faecalibacterium
MUFA	ASV-bacte-0007	-0.492918431095718	Subdoligranulum
MUFA	ASV-bacte-0010	0.468584357329804	Faecalibacterium CM04-06
MUFA	ASV-bacte-0014	-0.421453493394292	Dialister
MUFA	ASV-bacte-0016	-0.35002323822938	Escherichia/Shigella
MUFA	ASV-bacte-0029	-0.47073660628171	Mitsuokella alaludinii
MUFA	ASV-bacte-0035	0.316729106787808	Lachnospiraceae NK4A136 group
MUFA	ASV-bacte-0051	-0.453855320146032	Collinsella aerofaciens
MUFA	ASV-bacte-0246	-0.505883544724399	Prevotellaceae
MUFA	ASV-bacte-0399	0.326269078902522	Lachnospiraceae
MUFA	ASV-bacte-0509	-0.378033985653823	Howardella ureilytica
MUFA	ASV-myco-0001	0.343433877505331	Saccharomyces cerevisiae
MUFA	ASV-myco-0002	-0.302787096804663	Penicillium
MUFA	ASV-myco-0007	-0.397753493274713	Candida glabrata
MUFA	ASV-myco-0023	-0.524360481586773	Candida dubliniensis
MUFA	ASV-myco-0024	-0.352068718261079	Torulaspora delbrueckii
MUFA	ASV-myco-0028	-0.32040274410046	Debaryomyces hansenii
MUFA	ASV-myco-0034	-0.315005837852249	Issatchenkia orientalis
MUFA	ASV-myco-0035	0.39847744375293	Pichia kluyveri
MUFA	ASV-myco-0036	0.40468793132476	Candida sake
MUFA	ASV-myco-0040	-0.295452026757133	Exophiala dermatitidis
MUFA	ASV-myco-0053	0.367035766189948	Candida zeylanoides
MUFA	ASV-myco-0058	0.395761094423826	Candida sake
MUFA	ASV-myco-0082	-0.553775407596555	Malassezia restricta
MUFA	ASV-myco-0128	0.284662963389667	Malassezia restricta
MUFA	ASV-myco-0146	-0.315635077284415	Aspergillus candidus
MUFA	ASV-myco-0201	-0.364191217328104	Malassezia restricta
MUFA	ASV-myco-0221	0.333938382469122	Psathyrella candolleana
MUFA	ASV-myco-0269	-0.322498091228343	Malassezia sympodialis
MUFA	ASV-myco-0282	0.396109368561703	Candida tropicalis
MUFA	ASV-myco-0367	0.378117967205732	Agaricus bisporus
MUFA	ASV-myco-0891	0.319340430551209	Wickerhamomyces onychis
Others	ASV-bacte-0026	0.341822284021998	Subdoligranulum variabile
Prepared and pre-cooked food	ASV-bacte-0026	-0.294078640728413	Subdoligranulum variabile
Proteins	ASV-bacte-0029	0.375001765817937	Mitsuokella alaludinii
Proteins	ASV-bacte-0246	0.382651375737053	Prevotellaceae
Proteins	ASV-bacte-0509	0.392209883892113	Howardella ureilytica
Proteins	ASV-myco-0023	0.372540272226513	Candida dubliniensis
Proteins	ASV-myco-0025	0.299310556781226	Hanseniaspora uvarum
Proteins	ASV-myco-0034	0.316884546914991	Issatchenkia orientalis
PUFA	ASV-bacte-0007	0.555287671127103	Subdoligranulum
PUFA	ASV-bacte-0016	0.471927952366565	Escherichia/Shigella
PUFA	ASV-bacte-0045	0.490835517130542	Lachnoclostridium
PUFA	ASV-bacte-0180	0.325679326006163	Ruminococcaceae UCG-005
PUFA	ASV-myco-0001	-0.424430777188089	Saccharomyces cerevisiae
PUFA	ASV-myco-0007	0.550182753718531	Candida glabrata
PUFA	ASV-myco-0024	0.329630747770964	Torulaspora delbrueckii
PUFA	ASV-myco-0040	0.353130823743455	Exophiala dermatitidis
PUFA	ASV-myco-0047	0.469887583563922	Malassezia restricta
PUFA	ASV-myco-0071	0.365985603735849	Rhodotorula mucilaginosa
PUFA	ASV-myco-0082	0.676560477369555	Malassezia restricta
PUFA	ASV-myco-0201	0.535026095893235	Malassezia restricta
PUFA	ASV-myco-0269	0.309511436154102	Malassezia sympodialis
PUFA	ASV-myco-0606	0.405943206344599	Schwanniomyces occidentalis
SFA	ASV-bacte-0007	-0.378492264364311	Subdoligranulum
SFA	ASV-bacte-0026	-0.502593430923937	Subdoligranulum variabile
SFA	ASV-bacte-0045	-0.307787018597655	Lachnoclostridium
SFA	ASV-bacte-0145	-0.290216568216941	Agathobacter
SFA	ASV-bacte-0509	-0.290552496701101	Howardella ureilytica
SFA	ASV-myco-0001	0.417409212934068	Saccharomyces cerevisiae
SFA	ASV-myco-0007	-0.306007976506065	Candida glabrata
SFA	ASV-myco-0047	-0.417875743029945	Malassezia restricta
SFA	ASV-myco-0082	-0.417893236415648	Malassezia restricta
SFA	ASV-myco-0201	-0.334636492479398	Malassezia restricta
SFA	ASV-myco-0606	-0.302556846875663	Schwanniomyces occidentalis
Soluble fiber	ASV-bacte-0010	0.312582008683143	Faecalibacterium CM04-06
Soluble fiber	ASV-bacte-0014	0.32861626529884	Dialister
Soluble fiber	ASV-bacte-0026	0.521500547424674	Subdoligranulum variabile
Soluble fiber	ASV-bacte-0029	0.514311985795573	Mitsuokella alaludinii
Soluble fiber	ASV-bacte-0038	0.379598970348183	Dorea longicatena
Soluble fiber	ASV-bacte-0051	0.299152829179709	Collinsella aerofaciens
Soluble fiber	ASV-bacte-0054	0.301595725159003	Agathobacter
Soluble fiber	ASV-bacte-0235	0.28340330602194	Coprococcus 1 catus
Soluble fiber	ASV-bacte-0246	0.528183722560866	Prevotellaceae
Soluble fiber	ASV-bacte-0509	0.589802559568655	Howardella ureilytica
Soluble fiber	ASV-myco-0023	0.51317511098221	Candida dubliniensis
Soluble fiber	ASV-myco-0025	0.521932392763577	Hanseniaspora uvarum
Soluble fiber	ASV-myco-0028	0.341841745129755	Debaryomyces hansenii
Soluble fiber	ASV-myco-0034	0.412125612545547	Issatchenkia orientalis
Soluble fiber	ASV-myco-0035	0.293259504675333	Pichia kluyveri
Soluble fiber	ASV-myco-0036	0.358396111219577	Candida sake
Soluble fiber	ASV-myco-0053	0.386975134514652	Candida zeylanoides
Soluble fiber	ASV-myco-0058	0.378425890909535	Candida sake
Soluble fiber	ASV-myco-0221	0.337033074080045	Psathyrella candolleana
Soluble fiber	ASV-myco-0804	0.45914399286653	Meyerozyma guilliermondii
Soluble fiber	ASV-myco-0891	0.408667833561897	Wickerhamomyces onychis
Sugars. sweets. pastries	ASV-bacte-0026	-0.392293425122898	Subdoligranulum variabile
Sugars. sweets. pastries	ASV-myco-0001	0.293802091397441	Saccharomyces cerevisiae
Sugars. sweets. pastries	ASV-myco-0047	-0.31729344731967	Malassezia restricta
Total fiber	ASV-bacte-0001	0.38049478565406	Faecalibacterium
Total fiber	ASV-bacte-0010	0.460368507460692	Faecalibacterium CM04-06
Total fiber	ASV-bacte-0016	-0.293338127817981	Escherichia/Shigella
Total fiber	ASV-bacte-0026	0.485805502327941	Subdoligranulum variabile
Total fiber	ASV-bacte-0029	0.452866038098899	Mitsuokella alaludinii
Total fiber	ASV-bacte-0038	0.393547713566983	Dorea longicatena
Total fiber	ASV-bacte-0054	0.307521472969202	Agathobacter
Total fiber	ASV-bacte-0241	0.379392044002402	Lachnoclostridium
Total fiber	ASV-bacte-0246	0.45727505639732	Prevotellaceae
Total fiber	ASV-bacte-0509	0.559129590338197	Howardella ureilytica
Total fiber	ASV-bacte-0587	0.283446277551742	Slackia isoflavoniconvertens
Total fiber	ASV-myco-0007	-0.292387283546381	Candida glabrata
Total fiber	ASV-myco-0023	0.434153085051345	Candida dubliniensis
Total fiber	ASV-myco-0025	0.519740150165861	Hanseniaspora uvarum
Total fiber	ASV-myco-0028	0.298584279449957	Debaryomyces hansenii
Total fiber	ASV-myco-0034	0.387344913640259	Issatchenkia orientalis
Total fiber	ASV-myco-0035	0.426059965354366	Pichia kluyveri
Total fiber	ASV-myco-0036	0.486113567423309	Candida sake
Total fiber	ASV-myco-0053	0.504626843102553	Candida zeylanoides
Total fiber	ASV-myco-0058	0.504157848976935	Candida sake
Total fiber	ASV-myco-0082	-0.314858294443651	Malassezia restricta
Total fiber	ASV-myco-0221	0.448668943817429	Psathyrella candolleana
Total fiber	ASV-myco-0804	0.494911275148981	Meyerozyma guilliermondii
Total fiber	ASV-myco-0891	0.528877584482428	Wickerhamomyces onychis
Total lipids	ASV-bacte-0007	-0.591410683241386	Subdoligranulum
Total lipids	ASV-bacte-0010	0.329253367769698	Faecalibacterium CM04-06
Total lipids	ASV-bacte-0016	-0.510029520719373	Escherichia/Shigella
Total lipids	ASV-bacte-0045	-0.473855164871738	Lachnoclostridium
Total lipids	ASV-bacte-0094	-0.28178835384299	Ruminococcaceae
Total lipids	ASV-bacte-0180	-0.313423851873478	Ruminococcaceae UCG-005
Total lipids	ASV-bacte-0241	0.328868657160464	Lachnoclostridium
Total lipids	ASV-myco-0001	0.397935593080281	Saccharomyces cerevisiae
Total lipids	ASV-myco-0007	-0.580045015722442	Candida glabrata
Total lipids	ASV-myco-0024	-0.359880234392023	Torulaspora delbrueckii
Total lipids	ASV-myco-0035	0.314765723470399	Pichia kluyveri
Total lipids	ASV-myco-0036	0.286494392455804	Candida sake
Total lipids	ASV-myco-0040	-0.377343086181159	Exophiala dermatitidis
Total lipids	ASV-myco-0047	-0.418322088831788	Malassezia restricta
Total lipids	ASV-myco-0058	0.284720329845047	Candida sake
Total lipids	ASV-myco-0071	-0.380301391932779	Rhodotorula mucilaginosa
Total lipids	ASV-myco-0082	-0.72009389641503	Malassezia restricta
Total lipids	ASV-myco-0146	-0.2863545155784	Aspergillus candidus
Total lipids	ASV-myco-0201	-0.544227081854662	Malassezia restricta
Total lipids	ASV-myco-0269	-0.335943765147906	Malassezia sympodialis
Total lipids	ASV-myco-0606	-0.39280044846377	Schwanniomyces occidentalis
Total lipids	ASV-myco-0891	0.321892952944811	Wickerhamomyces onychis
Vegetables	ASV-bacte-0001	0.497371460185382	Faecalibacterium
Vegetables	ASV-bacte-0010	0.606854308238046	Faecalibacterium CM04-06
Vegetables	ASV-bacte-0026	0.637938988370283	Subdoligranulum variabile
Vegetables	ASV-bacte-0035	0.38232790856939	Lachnospiraceae NK4A136 group
Vegetables	ASV-bacte-0038	0.361407215470263	Dorea longicatena
Vegetables	ASV-bacte-0054	0.404368087627117	Agathobacter
Vegetables	ASV-bacte-0145	0.34897883064856	Agathobacter
Vegetables	ASV-bacte-0241	0.351322028204131	Lachnoclostridium
Vegetables	ASV-bacte-0399	0.294218205639255	Lachnospiraceae
Vegetables	ASV-bacte-0509	0.342858917294175	Howardella ureilytica
Vegetables	ASV-myco-0025	0.402456085456586	Hanseniaspora uvarum
Vegetables	ASV-myco-0035	0.527519310816264	Pichia kluyveri
Vegetables	ASV-myco-0036	0.645629179113777	Candida sake
Vegetables	ASV-myco-0053	0.664147905552411	Candida zeylanoides
Vegetables	ASV-myco-0058	0.666795967050885	Candida sake
Vegetables	ASV-myco-0221	0.56654330616782	Psathyrella candolleana
Vegetables	ASV-myco-0282	0.436402675838362	Candida tropicalis
Vegetables	ASV-myco-0657	-0.299990590197276	Schwanniomyces occidentalis
Vegetables	ASV-myco-0804	0.490198044455536	Meyerozyma guilliermondii
Vegetables	ASV-myco-0891	0.611005233296356	Wickerhamomyces onychis
SFA: Saturated fat; PUFA: Poliunsaturated fat; MUFA: Monounsaturated fat
MED.DQI: Mediterranean Diet Quality Index
