# Supplementary material for: Interactions among the mycobiome, bacteriome, inflammation, and diet in people living with HIV
Source: Gut Microbes. 2022 Jun 23;14(1):2089002. doi: 10.1080/19490976.2022.2089002 (PMC9235884; doi:10.1080/19490976.2022.2089002)
Supplement: Supplemental Material [file KGMI_A_2089002_SM7564.zip › SupplementaryMaterials/TableS4.xls]

## Sheet: Hoja1
Table S4: Immune activation markers
Sample	R10	R11	R13	R14	R16	R17	R18	R19	R1	R20	R21	R22	R23	R25	R26	R27	R29	R30	R3	R4	R5	R6	R7	R8
T cell markers
Lymphocyte (counts/uL)	1.71000003814697	2.40000009536743	2.86999988555908	2.67000007629395	2.75999999046326	2.4300000667572	2.49000000953674	1.58000004291534	2.51999998092651	1.4099999666214	1.63999998569489	1.54999995231628	2.67000007629395	2.02999997138977	2.21000003814697		2.0699999332428	1.35000002384186	2.00999999046326	2.50999999046326	2.53999996185303	3.17000007629395	4.15000009536743	1.75
CD4+ T cells (counts/uL)	32.5	34.2000007629395	29	25.8999996185303	25.5	35.0999984741211	13.1000003814697	25.2999992370605	21.1000003814697	33	27.7000007629395	39.2999992370605	17.1000003814697	30	31		16.7000007629395	30.7999992370605	23.7999992370605	28.5	21	10.3999996185303	20.3999996185303	39.0999984741211
CD8+ T cells (counts/uL)	33.7000007629395	37.7000007629395	32.5999984741211	38	48.5999984741211	40.2999992370606	74.4000015258789	52.5999984741211	46.7000007629395	39.9000015258789	28.7999992370605	39.7000007629394	55.2000007629395	41.4000015258789	41.7000007629395		34.5	53.4000015258789	62.9000015258789	53.2999992370606	52.7000007629395	52.2999992370606	55.5999984741211	38.5
CD4/CD8 ratio	0.964391648769379	0.907161831855774	0.889570593833923	0.681578934192658	0.52469140291214	0.870967745780945	0.176075264811516	0.480988591909409	0.451820135116577	0.827067613601685	0.961805582046509	0.989924371242523	0.30978262424469	0.724637627601624	0.743405282497406		0.484057992696762	0.576779007911682	0.378378361463547	0.534709215164185	0.398481965065002	0.198852762579918	0.366906464099884	1.01558434963226
HLADR+CD38+ CD4+ T cells (%)	3.15	2.58	3.54	2.88	3.81	2.53	3.46	2.03	2.33	2.76	2.79	3.01	3.15	2.88	3.58	3.01	2.13	2.34	2.89	4.25	2.59	3.62	2.81	2.66
HLADR+CD38+ CD8+ T cells (%)	5.86	4.17	3.34	4.69	3.86	3.99	3.41	3.64	2.61	4.45	5.76	3.13	4.22	5.62	4.15	2.71	3.35	4.09	4.28	3.41	8.12	5.37	4.11	4.17
CD4+CD28- T cells (%)	61.99	42.56	54.25	44.39	45.31	48.38	34.38	39.08	15.44	47.43	54.21	65.57	46.95	59.27	51.51	36.91	42.37	40.39	28.38	50.31	48.84	30.15	51.83	42.54
CD8+CD28- T cells (%)	83.48	57.43	72.61	63.81	77.39	62.55	68.84	77.05	31.71	58.25	63.47	63.58	62.52	61.55	73.22	60.11	40.63	65.26	43.59	50.44	64.38	62.61	81.11	65.09
PD1+ CD4+ T cells (%)	45.98	49.42	47.28	53.65	34.52	50.46	40.46	34.68	34.75	57.17	48.79	71.99	48.01	64.71	40.77	43.91	28.92	39.52	65.81	64.54	55.24	31.95	46.73	57.48
PD1+CD8+ T cells (%)	48.83	51.58	57.46	69.03	57.23	63.34	52.51	36.53	44.31	62.79	63.16	78.78	49.16	68.44	48.31	49.34	27.01	58.11	76.11	74.59	66.82	39.92	61.17	65.74
Soluble markers
CRP (ng/mL)	385.166656494141	297	1566	558.099975585938	824.299987792969	1177.69995117188		246.83332824707	504.5	494	523.633361816406	974	1580.66662597656	1541.33337402344	225.766662597656	1499	6440.33349609375	396.899993896484		287.899993896484		650.433349609375
D-dimer (ng/mL)	318466.65625	141733.328125	797033.3125	252500	1197400	1566000	2488000	62526.66796875	209100	155566.671875	143666.671875	216800	381033.34375	453233.34375	57166.66796875		1541000	73933.3359375	615566.6875	131366.671875		221900	878966.6875	396800
sCD14 (ng/mL)	2.7923150062561	9.21794128417969	36.5794105529785	3.41957402229309	1.45714068412781	2.19214200973511	1.74925029277802	10.5467720031738	1.88473045825958	1.74099826812744	2.81963062286377	2.49511742591858	2.62761902809143	5.42660999298096	1.50401556491852	1.27540898323059	1.88746309280396	1.54434013366699	0.755184590816498	3.75523591041565	6.27315378189087	10.250560760498	7.71849918365479	6.02322340011597
sCD163(ng/mL)	709.477905273438	191.391830444336	482.229278564453	233.926696777344	72.078125	36.4230155944824	57.998664855957	42.1002464294434	779.445007324219	50.6734733581543	69.6329040527344	52.8446273803711	31.7627182006836	21.3494758605957	79.8358764648438	1.1290568113327	51.1225433349609	115.268447875977	380.161590576172	374.556518554687	445.595367431641	259.842315673828	313.155487060547	330.532958984375
IP10 (ng/mL)	0.041540000587702	0.155333340167999	0.192966669797897	0.03124799951911	0.208633333444595	0.151333332061768	0.434733331203461	0.178233340382576	0.597000002861023	0.200666666030884	0.086386665701866	0.19709999859333	0.291366666555405	0.81139999628067	0.11883333325386	0.789033353328705	3.39000010490417	0.20886667072773	0.890666663646698	3.06699991226196	2.22333335876465	0.55866664648056	0.160666659474373	0.7257000207901
IL17 (ng/mL)	145.7966	120.1097	79.55991	107.8692	166406	69.41083	65.16492	67.38773	15.05728	42.78359	65.56886	108.6964	88.12902	50.68147	63.04565	59.01568	39.29524	58.61316		105.0801	104.3577	160.9644
IL22 (ng/mL)	25.20502	17.83776	1.709129	12.379478	20.8497745	7.8011	9.8908805	15.998085	15.77704	26.048835	21.16692	64.6048	68.22105	16.93513	11.0197695	20.782055	32.2227	15.77704	23.28195	11.07022	11.0197695	35.480525
sTNFR-II (ng/mL)	2.22499990463257	3.7206666469574	7.18200016021729	2.07299995422363	8.86533355712891	2.97266674041748	6.55166673660278	1.34099996089935	5.1486668586731	2.37166666984558	2.40499997138977	3.24600005149841	3.45433330535889	1.50466668605804	2.70866656303406		1.98833334445953		3.4779999256134	2.63133335113525	2.57733345031738	3.76300001144409	3.47000002861023	7.95166683197022
LTA (ng/mL)	0.066581696271896	0.010338888503611	0.37200653553009	0.035078432410955	0.0195925924927	0.014499999582768	0.0000499999987368938	0.00190740742255	0.130981475114822	0.018043478950858	0.007536232005805	0.058333333581686	0.000072463764809072	0.175088882446289	0.0000499999987368938	0.177681475877762	0.00894074048847	0.008496296592057	0.049376543611288	0.096845678985119	0.038265433162451	0.040616665035486	0.05206111073494	0.042005553841591
LBP (ng/mL)	360.313323974609	345.028198242187	872.713317871094	656.880004882813	406.783325195313	639.616638183594	182.449996948242	107.39444732666	410.720520019531	443.061096191406	307.857421875	364.764801025391	366.968505859375	511.277069091797	319.797912597656	597.611083984375	575.297912597656	264.381256103516	533.669250488281	273.053833007812	630.771789550781	526.669250488281	604.028198242188	446.797424316406
FABP2/IFABP (ng/mL)	2.92166662216187	6.91833353042603	4.16083335876465	1.37249994277954	5.80083322525024	6.13749980926514	3.34833335876465	2.74161100387573	6.31571435928345	2.87548136711121	4.90437030792236	3.80585193634033	2.86659264564514	3.59104752540588	5.20533323287964	1.98714280128479	2.16152381896973	6.49009513854981	7.30914306640625	11.2680950164795	12.5276193618774	4.98969697952271	1.30545449256897	5.25393962860107
